# Supplementary material for: A simple method of equine limb force vector analysis and its potential applications
Source: PeerJ. 2018 Feb 21;6:e4399. doi: 10.7717/peerj.4399 (PMC5827015; doi:10.7717/peerj.4399)
Supplement: Supplemental Information 2 [file peerj-06-4399-s003.xlsx]

## Sheet: Stats
	Horse		Mass (kg)	Height (m)
1	H4	4599	468.807	1.5
2	H5	4628	471.764	1.48
3	H7	4520	460.754	1.53
4	H8	4931	502.65	1.53
5	H9	3974	405.097	1.44
6	H10	4609	469.827	1.49
7	H11	5038	513.558	1.62
8	H12	4882	497.655	1.5
9	H13	4028	410.601	1.37
10	H20	4169	424.975	1.45

## Sheet: Import Sheet
DERIVED::PROCESSED::RH GRF VECTOR ANGLE_ML
File	Frame	X	Y	Z			Sorted	B/F	Positive
Horse5_trot41.c3d	1	0.861875	-0.033449	0.046286		H4	-0.808964	0.808964	0.808964	B	H4	28		-0.808964
Horse5_trot48.c3d	1	-1.97154	-0.015993	-0.014657			-0.368166	0.368166	0.368166	B		10		-0.368166
Horse5_trot10.c3d	1	-0.116438	0.087428	-0.006026			0.996669	0.996669	0.996669	F		21		-0.996669
Horse10_trot15.c3d	1	-0.404307	0.016606	0.024182		H5	-0.116438	-0.116438	0.116438	F	H5	10		0.116438
Horse10_trot18.c3d	1	0.658994	0.014445	0.015477			0.861875	-0.861875	0.861875	B		41		0.861875
Horse10_trot34.c3d	1	-0.191311	0.034052	0.022308			-1.97154	1.97154	1.97154	B		48		-1.97154
Horse11_trot_11.c3d	1	-0.630827	-0.050869	0.026296		H7	0.133397	-0.133397	0.133397	B	H7	2		0.133397
Horse11_trot_33.c3d	1	-0.080867	0.065169	0.00315			-0.978109	0.978109	0.978109	B		4		-0.978109
Horse11_trot_34.c3d	1	0.083321	0.011711	0.008807			-1.09063	1.09063	1.09063	B		8		-1.09063
Horse9_trot_17.c3d	1	1.78086	-0.059594	-0.017662		H8	-0.302707	-0.302707	0.302707	F	H8	1		0.302707
Horse9_trot_19.c3d	1	0.606344	-0.06806	-0.007804			-0.240587	0.240587	0.240587	B		2		-0.240587
Horse9_trot_30.c3d	1	0.08729	-0.009013	-0.000482			-0.37061	-0.37061	0.37061	F		23		0.37061
Horse4_trot21.c3d	1	0.996669	0.072277	0.014184		H9	1.78086	-1.78086	1.78086	B	H9	17		1.78086
Horse7_trot2.c3d	1	0.133397	-0.019554	-0.024271			0.606344	-0.606344	0.606344	B		19		0.606344
Horse7_trot4.c3d	1	-0.978109	0.010485	0.004506			0.08729	0.08729	0.08729	F		30		-0.08729
Horse7_trot8.c3d	1	-1.09063	0.060031	-0.018918		H10	0.654927	0.654927	0.654927	F	H10	13		-0.654927
Horse10_trot13.c3d	1	0.654927	0.031997	0.026659			0.244919	0.244919	0.244919	F		37		-0.244919
Horse10_trot37.c3d	1	0.244919	-0.012956	0.030306			-1.31801	1.31801	1.31801	B		38		-1.31801
Horse10_trot38.c3d	1	-1.31801	0.037288	-0.020767		H11	-0.630827	0.630827	0.630827	B	H11	11		-0.630827
Horse12_trot1.c3d	1	-0.237035	-0.076925	-0.01261			-0.080867	-0.080867	0.080867	F		33		0.080867
Horse12_trot10.c3d	1	-1.34129	0.058746	0.002808			0.083321	-0.083321	0.083321	B		34		0.083321
Horse12_trot7.c3d	1	0.566971	-0.016095	-0.019397		H12	-0.237035	0.237035	0.237035	B	H12	1		-0.237035
Horse13_trot10.c3d	1	-1.23369	0.016901	0.023551			-1.34129	-1.34129	1.34129	F		10		1.34129
Horse13_trot18.c3d	1	0.511569	0.008086	0.020614			0.566971	-0.566971	0.566971	B		7		0.566971
Horse13_trot4.c3d	1	0.456831	0.018959	-0.005493		H13	-1.23369	1.23369	1.23369	B	H13	10		-1.23369
Horse4_trot10.c3d	1	-0.368166	0.021507	0.029579			0.511569	0.511569	0.511569	F		18		-0.511569
Horse4_trot28.c3d	1	-0.808964	-0.027417	0.030781			0.456831	0.456831	0.456831	F		4		-0.456831
Horse8_trot_1.c3d	1	-0.302707	0.053142	-0.000767		H20	-0.404307	0.404307	0.404307	B	H10-20	15		-0.404307
Horse8_trot_2.c3d	1	-0.240587	-0.010791	-0.043825			0.658994	0.658994	0.658994	F		18		-0.658994
Horse8_trot_23.c3d	1	-0.37061	0.079037	0.000208			-0.191311	0.191311	0.191311	B		34		-0.191311

## Sheet: Timing
Peak Braking GRF (N/kg)			Time to peak force				Time to peak force (%stance)										Data sorted high low					Time to peak braking force				Time to peak braking force (% stance)										Data sorted high low					Time to peak propulsive force				Time to peak propulsive force (% stance)
Horse	Trial		LF	RH	RF	LH	LF	RH	RF	LH							HF	HH	LF	LH		LF	RH	RF	LH	LF	RH	RF	LH							HF	HH	LF	LH		LF	RH	RF	LH	LF	RH	RF	LH
H4	28		0.125	0.108333	0.125	0.125	44.1177	40.6248	44.1175	44.1177		44.307	43.9312	45.762	44.2296		44.307	43.9312	45.762	44.2296		0.816667	0.791667	1.15833	1.11667	28.5716	20.0002	34.2104	21.0527		29.3581	18.3138	31.3315	19.9956		29.3581	18.3138	31.3315	19.9956		0.95	0.925	1.29167	1.25	74.2857	65.7143	76.3158	63.1578
	10		0.141667	0.133333	0.141667	0.133333	45.9461	45.7143	45.9461	45.7141		48.183	47.2246	49.8038	46.7945		48.183	47.2246	49.8038	46.7945		0.858333	0.833333	1.2	1.175	28.9472	21.0525	28.2052	20.5129		30.8037	18.7352	32.7851	21.4083		30.8037	18.7352	32.7851	21.4083		1.00833	0.966667	1.35	1.31667	76.3157	63.158	74.3591	64.1028
	21		0.125	0.125	0.141667	0.125	42.8571	45.4545	47.2223	42.8571		41.7827	44.3183	41.3554	43.9989		41.7827	44.3183	41.3554	43.9989		0.908333	0.858333	1.25833	1.21667	30.5553	13.8887	31.5789	18.4212		26.1142	21.7247	24.1551	19.8781		26.1142	21.7247	24.1551	19.8781		1.05	1.00833	1.4	1.375	77.7777	63.8887	76.3158	68.4211
H5	10		0.109	0.117	0.108	0.117	46.5812	48.3471	48	48.3471		44.66	44.4408	47.3197	43.3082		44.66	44.4408	47.3197	43.3082		1.1	1.05	1.4	1.358	37.4532	18.7266	35.5212	19.305		25.8895	17.8449	26.8032	22.3196		25.8895	17.8449	26.8032	22.3196		1.208	1.167	1.508	1.475	77.9026	62.5468	77.2201	64.4788
	41		0.14	0.12	0.15	0.125	50.9091	46.4517	56.2499	46.8749		45.8333	44.6208	44.9811	43.7322		45.8333	44.6208	44.9811	43.7322		0.733333	0.7	1.08333	1.05833	23.5292	11.7646	26.4705	17.647		25	21.875	24.4949	21.4015		25	21.875	24.4949	21.4015		0.866667	0.841667	1.20833	1.16667	70.5883	61.7648	70.5881	55.8825
	48		0.133333	0.125	0.116667	0.116667	47.0586	46.8749	45.1615	45.1615		43.8328	44.2858	44.3386	38.822		44.3386	38.822	43.8328	44.2858		0.741667	0.725	1.1	1.075	31.4286	25.7143	36.3636	27.2727		31.247	19.6539	33.3558	19.2118		33.3558	19.2118	31.247	19.6539		0.883333	0.841667	1.225	1.19167	79.9998	65.7143	81.8182	69.6971
H7	2		0.133333	0.125	0.141667	0.125	39.9999	45.4545	42.5001	44.1177		45.0424	43.9748	43.7795	45.6631		43.7795	45.6631	45.0424	43.9748		1.325	1.31667	1.69167	1.675	24.9999	22.5	22.5	17.4999		28.8433	22.5094	24.6675	21.6517		24.6675	21.6517	28.8433	22.5094		1.475	1.44167	1.84167	1.80833	70	60.0001	67.5001	57.4999
	4		0.133333	0.116667	0.133333	0.116667	42.1051	43.7502	41.0255	42.4244		45.7936	45.9196	47.1133	46.7969		47.1133	46.7969	45.7936	45.9196		1.25833	1.24167	1.625	1.60833	26.3157	21.0527	25.6409	20.5126		33.0329	20.8825	33.9497	24.111		33.9497	24.111	33.0329	20.8825		1.4	1.35833	1.76667	1.725	71.0526	57.8946	69.2308	56.4102
	8		0.133333	0.116667	0.125	0.125	43.2432	43.7501	40.5406	45.4545		46.8415	44.2206	45.6633	44.4408		46.8415	44.2206	45.6633	44.4408		1.7	1.68333	2.05	2.04167	27.0269	21.6214	24.3244	21.6218		33.027	18.076	35.9103	20.3922		33.027	18.076	35.9103	20.3922		1.83333	1.8	2.18333	2.15833	70.2701	59.4594	67.5675	59.4594
H8	1		0.141667	0.125	0.15	0.116667	43.5898	44.1177	47.3684	42.4244		44.3386	43.9006	45.6303	45.1613		45.6303	45.1613	44.3386	43.9006		1.49167	1.46667	1.84167	1.825	25.6412	17.9489	26.316	21.0527		24.5503	21.6931	26.2185	22.3249		26.2185	22.3249	24.5503	21.6931		1.65	1.60833	1.99167	1.95833	74.3591	61.5385	73.6843	63.1578
	2		0.133333	0.116667	0.15	0.116667	44.4443	43.7501	47.3684	43.7501												1.65833	1.63333	1.99167	1.98333	25	16.6667	26.316	23.6842												1.8	1.75833	2.14167	2.10833	72.2223	58.3333	73.6843	63.1578
	23		0.141667	0.125	0.141667	0.116667	45.946	45.4545	47.2223	43.7501		45.0615	44.6837	45.5747	44.2947		45.2469	44.52	45.3893	44.4585		0.791667	0.766667	1.125	1.10833	27.0272	18.9191	27.7777	22.222		28.7866	20.1308	29.3672	21.2695		28.8384	20.3869	29.3154	21.0134		0.941667	0.9	1.26667	1.23333	75.6757	62.1621	75	63.8887
H9	17		0.16	0.13	0.17	0.11	50	48.1481	53.125	42.3077		1.74982	1.0664	2.26689	2.27271		1.86619	2.28953	2.20296	1.06883		0.75	0.73	1.1	1.08	25	18.75	25	18.75		3.23667	1.80033	4.53066	1.45434		3.70165	2.1969	4.16672	1.01591		0.9	0.87	1.24	1.21	71.875	62.5	68.75	59.375
	19		0.14	0.12	0.13	0.12	43.75	42.8571	39.3939	44.4444		3.88318	2.38654	4.974	5.13087		4.12445	5.14271	4.85348	2.4041		0.98	0.98	1.33	1.32	25	25	24.2424	21.2121		11.2437	8.94314	15.4276	6.83769		12.8358	10.7761	14.2134	4.83457		1.14	1.11	1.48	1.45	75	65.625	69.697	60.6061
	30		0.14	0.12	0.14	0.12	43.75	42.8571	42.4242	44.4444												1.71	1.7	2.06	2.06	25	21.875	24.2424	24.2424												1.86	1.83	2.21	2.19	71.875	62.5	69.697	63.6364
H10	13		0.125	0.116667	0.125	0.133333	44.1177	40.0001	42.8572	45.7141												1.525	1.49167	1.85	1.81667	32.4325	21.6218	32.4325	21.6218												1.65	1.625	1.975	1.95	72.9731	64.8649	72.9731	64.8649
	37		0.125	0.125	0.133333	0.141667	41.6667	42.8571	44.4443	47.2223												1.13333	1.09167	1.45833	1.425	31.5789	18.4212	32.4999	22.5												1.26667	1.23333	1.59167	1.55833	73.6843	63.1578	72.5002	62.5
	38		0.133333	0.141667	0.133333	0.066667	45.7141	50.0002	45.7143	23.5296												0.758333	0.725	1.10833	1.04167	29.7295	18.9188	35.1351	13.5136												0.891667	0.858333	1.225	1.18333	72.9731	62.162	72.9731	59.4594
H11	11		0.16	0.13	0.15	0.14	44.4444	44.8276	42.8571	46.6667												1.19	1.16	1.56	1.52	30.5556	22.2222	28.5714	17.1429												1.34	1.3	1.71	1.67	72.2222	61.1111	71.4286	60
	33		0.17	0.13	0.19	0.14	44.7368	41.9355	45.2381	45.1613												0.86	0.84	1.23	1.24	28.9474	23.6842	23.8095	26.1905												1.02	0.98	1.42	1.39	71.0526	60.5263	69.0476	61.9048
	34		0.17	0.14	0.16	0.14	45.9459	45.1613	43.2432	45.1613												1.08	1.06	1.45	1.45	27.027	21.6216	21.6216	21.6216												1.24	1.2	1.63	1.59	70.2703	59.4595	70.2703	59.4595
H12	1		0.133333	0.141667	0.141667	0.141667	44.4443	45.9461	47.2223	47.2223												0.808333	0.766667	1.125	1.1	33.3332	20.5129	31.5789	23.6842												0.941667	0.908333	1.26667	1.23333	74.3591	64.1025	76.3158	65.7893
	10		0.141667	0.15	0.133333	0.141667	47.2223	47.3684	47.0588	47.2223												0.858333	0.816667	1.18333	1.15	33.3332	20.5129	35.1351	24.3244												0.991667	0.966667	1.30833	1.28333	74.3591	66.6668	75.6756	67.5675
	7		0.133333	0.133333	0.133333	0.141667	45.7141	44.4443	47.0588	45.9461												1.30833	1.275	1.63333	1.6	32.4324	21.6217	35.1351	24.3244												1.44167	1.40833	1.76667	1.74167	75.6757	64.8647	78.3786	70.2705
H13	10		0.125	0.116667	0.116667	0.125	48.3872	43.7502	46.6668	44.1175												1.13333	1.1	1.43333	1.39167	34.3748	21.8749	35.294	20.5884												1.24167	1.21667	1.55	1.525	75.0002	65.6252	76.4705	67.647
	18		0.116667	0.116667	0.116667	0.125	43.7501	43.7501	45.1615	45.4545												1.9	1.85833	2.2	2.15833	32.353	17.647	35.2942	20.5881												2.01667	1.98333	2.31667	2.29167	73.5295	61.7646	76.4708	67.6473
	4		0.125	0.116667	0.116667	0.116667	48.3872	45.1615	45.1615	43.7502												0.966667	0.916667	1.275	1.225	32.3531	14.706	37.1428	19.9999												1.09167	1.05	1.38333	1.35	76.4708	61.7648	74.2857	62.8572
H10-20	15		0.16	0.12	0.16	0.15	44.4444	41.3793	45.7143	48.3871												0.84	0.84	1.22	1.21	22.2222	22.2222	25.7143	22.8571												1.01	0.98	1.38	1.36	69.4444	61.1111	71.4286	65.7143
	18		0.15	0.14	0.15	0.14	42.8571	45.1613	44.1176	45.1613												1.1	1.08	1.48	1.47	25.7143	20	26.4706	23.5294												1.27	1.23	1.64	1.61	74.2857	62.8571	73.5294	64.7059
	34		0.16	0.14	0.16	0.13	45.7143	45.1613	47.0588	41.9355												1.32	1.31	1.69	1.67	25.7143	22.8571	26.4706	20.5882												1.49	1.46	1.85	1.83	74.2857	65.7143	73.5294	67.6471
[truncated: 8 more columns]

## Sheet: Trunk Vel
MEAN SPEED PER STEP FORE LIFT TO FORE LIFT (m/s)					Relative speed						Data sorted high low
		LFRH	RFLH		LFRH	RFLH					H	L
H4	28	3.57466	3.56296	1.5	0.931869	0.928818		0.903491	0.897396		0.903491	0.897396
	10	3.34478	3.33013	1.5	0.871941	0.868123		0.96512	0.966474		0.96512	0.966474
	21	3.47797	3.43418	1.5	0.906664	0.895247		0.743425	0.740254		0.743425	0.740254
H5	10	4.0686	4.0828	1.48	1.06777	1.0715		0.788856	0.785576		0.788856	0.785576
	41	3.47445	3.47361	1.48	0.911844	0.911623		0.781395	0.7733		0.781395	0.7733
	48	3.48929	3.49142	1.48	0.91574	0.916297		0.872802	0.872514		0.872514	0.872802
H7	2	2.75415	2.75189	1.53	0.710898	0.710316		0.683892	0.688691		0.688691	0.683892
	4	2.91099	2.90396	1.53	0.751381	0.749568		0.838551	0.836218		0.836218	0.838551
	8	2.97535	2.94778	1.53	0.767994	0.760879		0.947392	0.933936		0.947392	0.933936
H8	1	2.9502	2.93107	1.53	0.761502	0.756565		0.757575	0.753509		0.753509	0.757575
	2	3.05375	3.04638	1.53	0.78823	0.786328
	23	3.16457	3.15295	1.53	0.816835	0.813837		0.82825	0.824787	#DIV/0!	0.828061		#DIV/0!	#DIV/0!	#DIV/0!	#DIV/0!
H9	17	3.01652	2.98226	1.44	0.802583	0.793469		0.0927704	0.0910471	#DIV/0!	0.0922661		#DIV/0!	#DIV/0!	#DIV/0!	#DIV/0!
	19	2.88055	2.84638	1.44	0.766407	0.757315		11.2008	11.0389	#DIV/0!	11.1424		#DIV/0!	#DIV/0!	#DIV/0!	#DIV/0!
	30	2.91358	2.89073	1.44	0.775195	0.769117
H10	13	3.31788	3.29975	1.49	0.867827	0.863085
	37	3.33117	3.34942	1.49	0.871302	0.876076
	38	3.36166	3.35823	1.49	0.879277	0.878381
H11	11	2.77161	2.79512	1.52	0.717755	0.723842
	33	2.44237	2.43352	1.52	0.632491	0.6302
	34	2.70858	2.74951	1.52	0.70143	0.712031
H12	1	3.18501	3.18182	1.5	0.830292	0.829459
	10	3.19813	3.21834	1.5	0.833712	0.838981
	7	3.26694	3.22307	1.5	0.85165	0.840214
H13	10	3.39382	3.31072	1.37	0.92575	0.903084
	18	3.50932	3.43519	1.37	0.957255	0.937035
	4	3.51634	3.52557	1.37	0.959172	0.96169
H20	15	2.8643	2.83887	1.45	0.759453	0.752709
	18	2.84385	2.83418	1.45	0.75403	0.751465
	34	2.86351	2.85262	1.45	0.759242	0.756354

## Sheet: VGRF
Peak Vertical GRF (N/kg)																				Data sorted high low
Horse	Trial		LF	RH	RF	LH		LF	RH	RF	LH									HF	HH	LF	LH
H4	28	468.807	5634.77	3886.72	5400.39	3798.83		12.0194	8.29065	11.5194	8.10318	0.499939	4.24779	4.79849	11.936	8.12401	11.3806	8.24899		11.936	8.12401	11.3806	8.24899
	10	468.807	5371.09	3808.59	5048.83	3789.06		11.4569	8.12401	10.7695	8.08234	0.687416	6.18557	0.000947358	12.073	8.79726	12.0729	8.60979		12.073	8.79726	12.0729	8.60979
	21	468.807	5781.25	3730.47	5556.64	4013.67		12.3318	7.95736	11.8527	8.56145	0.479108	3.9621	5.89085	11.4664	9.6154	10.8094	9.12792		11.4664	9.6154	10.8094	9.12792
H5	10	471.764	5849.61	4023.44	5859.38	4150.39		12.3995	8.52851	12.4202	8.79761	-0.0207108	-0.166891	2.40901	10.7247	8.66055	10.4703	8.75874		10.7247	8.66055	10.4703	8.75874
	41	471.764	5658.89	4205.19	5618.52	3918.04		11.9952	8.91377	11.9096	8.3051	0.0855686	0.715912	0.805963	10.2638	8.76499	10.182	8.7946		10.2638	8.76499	10.182	8.7946
	48	471.764	5578.27	4222.06	5608.82	4116.93		11.8243	8.94952	11.8891	8.72668	-0.0647587	-0.546179	-3.35012	10.7255	8.06894	11.0903	7.93276		11.0903	7.93276	10.7255	8.06894
H7	2	460.754	5146.48	4482.42	4980.47	4160.16		11.1697	9.72844	10.8094	9.02901	0.360313	3.27869	-2.82437	10.0958	9.96468	10.3872	9.30911		10.3872	9.30911	10.0958	9.96468
	4	460.754	5302.73	4472.66	5078.12	4287.11		11.5088	9.70725	11.0213	9.30454	0.487482	4.32738	-0.821131	10.1185	8.12579	10.2004	7.96152		10.2004	7.96152	10.1185	8.12579
	8	460.754	5400.39	4335.94	4882.81	4169.92		11.7208	9.41052	10.5974	9.05021	1.12333	10.0665	1.33806	11.2832	7.68167	11.1326	8.36395		11.2832	7.68167	11.1326	8.36395
H8	1	502.65	5346.82	4249.13	5164.04	4427.07		10.6373	8.45346	10.2736	8.80745	0.36364	3.478	-2.30372	10.5092	9.28364	10.7543	9.12279		10.7543	9.12279	10.5092	9.28364
	2	502.65	5385.58	4497.89	5357.05	4351.62		10.7144	8.94834	10.6576	8.65735	0.0567675	0.531232
	23	502.65	5439.93	4312.66	5267.65	4429.06		10.8225	8.57984	10.4798	8.81141	0.342733	3.21781		10.9196	8.70869	10.848	8.62302		11.0179	8.59701	10.7497	8.7347
H9	17	424.975	4395.07	3718.13	4342.53	3864.86		10.342	8.74906	10.2183	9.09434	0.123629	1.2026		0.729473	0.737053	0.591798	0.488136		0.668596	0.649757	0.631038	0.59404
	19	424.975	4338.28	3696.03	4381.85	3631.68		10.2083	8.69707	10.3109	8.54563	-0.102525	-0.999304		6.68039	8.46341	5.45536	5.66085		6.06826	7.55794	5.87029	6.80092
	30	424.975	4352.27	3760.53	4256.94	3715.9		10.2412	8.84884	10.0169	8.74382	0.224318	2.2146						# trials
H10	13	469.827	5108.24	3883.14	5212.24	3674.61		10.8726	8.26505	11.094	7.82121	-0.221344	-2.01528				0.555488	Left higher	3
	37	469.827	4957.95	3758.9	5177.79	3695.7		10.5527	8.00061	11.0206	7.86608	-0.467916	-4.33791				3.30554e-05	Left higher	1		Higher than 4% dif
	38	469.827	5051.25	3730.97	5241.52	3810.76		10.7513	7.94116	11.1563	8.11099	-0.40498	-3.69717				0.657041	Left higher	3	4 left	2
H11	11	446.891	4580.08	4257.81	4804.69	4121.09		10.2488	9.52763	10.7514	9.2217	-0.502604	-4.78668				0.25438	Left higher	3	3 right	1
	33	446.891	4414.06	4511.72	4521.48	4189.45		9.87727	10.0958	10.1176	9.37467	-0.240376	-2.40437				0.0818075	Left higher	2	3 no bias	0
	34	446.891	4541.02	4589.84	4599.61	4169.92		10.1614	10.2706	10.2925	9.33096	-0.131114	-1.28205				-0.364747	Right higher	3
H12	1	497.655	5040.05	4064.56	4989.6	3988.43		10.1276	8.16741	10.0262	8.01444	0.101373	1.00599				-0.291365	Right higher	3
	10	497.655	4899.65	4097.2	5091.97	3916.09		9.84547	8.233	10.2319	7.86908	-0.386443	-3.84953				-0.0818921	Right higher	1
	7	497.655	5166.84	3969.77	5147.24	3981.77		10.3824	7.97695	10.343	8.00106	0.0393937	0.38015				0.150589	Left higher	3
H13	10	410.601	4744.45	3184.03	4706.61	3385.19		11.5549	7.75455	11.4627	8.24448	0.0921571	0.800753				-0.245113	Right higher	3
	18	410.601	4668.98	3159.96	4521.97	3407.42		11.3711	7.69592	11.013	8.29861	0.358054	3.19918
	4	410.601	4485.25	3118.33	4484.61	3510.14		10.9236	7.59454	10.9221	8.54877	0.00155545	0.0142404
H10-20	15	424.975	4443.36	3867.19	4531.25	3867.19		10.4556	9.09981	10.6624	9.09981	-0.206814	-1.95865
	18	424.975	4472.66	4091.8	4609.38	3964.84		10.5245	9.62833	10.8462	9.3296	-0.32171	-3.01075
	34	424.975	4482.42	3876.95	4570.31	3798.83		10.5475	9.12279	10.7543	8.93896	-0.206814	-1.94175

## Sheet: LGRF
Peak Braking GRF (N/kg)																		Data sorted high low						Peak Propulsive GRF (N/kg)															Data sorted high low
Horse	Trial		LF	RH	RF	LH		LF	RH	RF	LH							HF	HH	LF	LH			LF	RH	RF	LH		LF	RH	RF	LH							HF	HH	LF	LH
H4	28	468.807	-673.828	-336.914	-585.938	-439.453		-1.43732	-0.718662	-1.24985	-0.937385		-1.50676	-0.663113	-1.28804	-0.937385		-1.50676	-0.663113	-1.28804	-0.937385		468.807	517.578	541.992	566.406	424.805		1.10403	1.15611	1.20819	0.906139		1.04501	1.17694	1.15611	0.958216		1.04501	1.17694	1.15611	0.958216
	10	468.807	-615.234	-297.852	-581.055	-375.977		-1.31234	-0.635339	-1.23943	-0.801985		-1.34897	-0.693459	-1.30067	-0.641708		-1.34897	-0.693459	-1.30067	-0.641708		468.807	517.578	561.523	493.164	454.102		1.10403	1.19777	1.05195	0.968632		1.05916	1.17991	1.04536	1.25582		1.05916	1.17991	1.04536	1.25582
	21	468.807	-830.078	-297.852	-644.531	-502.93		-1.77062	-0.635339	-1.37483	-1.07279		-1.27169	-0.526339	-0.985561	-0.505144		-1.27169	-0.526339	-0.985561	-0.505144		468.807	434.57	551.758	566.406	468.75		0.92697	1.17694	1.20819	0.999878		0.734755	1.04561	0.830132	1.04561		0.734755	1.04561	0.830132	1.04561
H5	10	471.764	-610.352	-283.203	-664.062	-371.094		-1.29377	-0.600307	-1.40762	-0.78661		-1.31988	-0.63546	-1.04488	-0.561728		-1.31988	-0.63546	-1.04488	-0.561728		471.764	551.758	581.055	532.227	625		1.16956	1.23167	1.12816	1.32482		0.697577	1.02059	0.874972	1.06707		0.697577	1.02059	0.874972	1.06707
	41	471.764	-727.539	-366.211	-551.758	-263.672		-1.54217	-0.77626	-1.16956	-0.558907		-1.08185	-0.582667	-1.11138	-0.539252		-1.08185	-0.582667	-1.11138	-0.539252		471.764	415.039	522.461	478.516	605.469		0.879761	1.10746	1.01431	1.28342		0.746126	0.880982	0.723153	0.878983		0.746126	0.880982	0.723153	0.878983
	48	471.764	-571.289	-332.031	-625	-273.438		-1.21096	-0.703809	-1.32482	-0.579607		-1.00497	-0.617836	-1.02204	-0.57869		-1.02204	-0.57869	-1.00497	-0.617836		471.764	532.227	566.406	468.75	546.875		1.12816	1.20061	0.993612	1.15921		0.834423	1.0931	0.877343	1.04924		0.877343	1.04924	0.834423	1.0931
H7	2	460.754	-551.758	-268.555	-405.273	-195.312		-1.19751	-0.582859	-0.879587	-0.423897		-0.892305	-0.61915	-0.906873	-0.630077		-0.906873	-0.630077	-0.892305	-0.61915		460.754	317.383	478.516	429.688	468.75		0.688833	1.03855	0.932574	1.01735		0.877737	1.06712	0.950578	0.957862		0.950578	0.957862	0.877737	1.06712
	4	460.754	-590.82	-200.195	-488.281	-263.672		-1.28229	-0.434495	-1.05974	-0.572261		-1.01931	-0.630499	-0.943936	-0.712518		-0.943936	-0.712518	-1.01931	-0.630499		460.754	346.68	517.578	371.094	493.164		0.752418	1.12333	0.805405	1.07034		0.78033	1.14051	0.908426	0.968941		0.908426	0.968941	0.78033	1.14051
	8	460.754	-615.234	-258.789	-468.75	-239.258		-1.33528	-0.561664	-1.01735	-0.519274		-1.11767	-0.778085	-1.02067	-1.04283		-1.11767	-0.778085	-1.02067	-1.04283		460.754	351.562	449.219	346.68	483.398		0.763015	0.974964	0.752418	1.04915		0.945449	1.02179	0.88993	1.01935		0.945449	1.02179	0.88993	1.01935
H8	1	502.65	-662.801	-309.792	-509.631	-280.562		-1.31861	-0.616317	-1.01389	-0.558165		-1.09535	-0.716189	-1.1145	-0.811936		-1.1145	-0.811936	-1.09535	-0.716189		502.65	345.409	507.812	410.689	519.652		0.687175	1.01027	0.817047	1.03382		1.02258	1.17961	0.980451	1.00726		0.980451	1.00726	1.02258	1.17961
	2	502.65	-678.886	-346.324	-504.547	-237.442		-1.35061	-0.688996	-1.00377	-0.47238												502.65	332.408	517.698	460.562	563.84		0.66131	1.02994	0.916267	1.12173
	23	502.65	-648.622	-302.127	-561.448	-329.055		-1.2904	-0.601068	-1.11698	-0.65464		-1.16588	-0.64628	-1.07385	-0.696126		-1.16342	-0.661234	-1.07631	-0.681172		502.65	374.097	513.484	448.165	525.595		0.744248	1.02155	0.891603	1.04565		0.874315	1.08062	0.923646	1.02083		0.894488	1.03091	0.903473	1.07054
H9	17	424.975	-501.755	-239.159	-432.616	-244.461		-1.18067	-0.562762	-1.01798	-0.575236		0.188918	0.070799	0.133036	0.180231		0.192535	0.0899723	0.129645	0.174815		424.975	314.525	406.066	319.702	366.381		0.740102	0.955506	0.752285	0.862125		0.136598	0.0948708	0.119084	0.0998121		0.128968	0.0921849	0.132341	0.107602
	19	424.975	-474.494	-285.673	-488.654	-203.132		-1.11652	-0.672211	-1.14984	-0.477986		-16.2039	-10.9549	-12.3887	-25.8906		-16.5491	-13.6067	-12.0453	-25.6638		424.975	277.802	328.867	314.849	369.113		0.65369	0.77385	0.740865	0.868553		15.6234	8.77932	12.8929	9.77751		14.4181	8.94206	14.6481	10.0512
	30	424.975	-403.032	-218.024	-495.648	-239.913		-0.948367	-0.513028	-1.1663	-0.564534												424.975	358.928	388.253	287.415	385.143		0.844587	0.913592	0.676311	0.906273
H10	13	469.827	-519.154	-314.667	-500.6	-261.47		-1.10499	-0.669752	-1.0655	-0.556524												469.827	390.39	512.188	371.736	487.841		0.830923	1.09016	0.791219	1.03834
	37	469.827	-425.492	-239.818	-456.345	-268.417		-0.905636	-0.51044	-0.971305	-0.57131												469.827	416.482	544.589	434.236	483.211		0.886459	1.15913	0.924246	1.02849
	38	469.827	-471.841	-316.342	-483.602	-285.766		-1.00429	-0.673315	-1.02932	-0.608236												469.827	369.23	483.929	430.626	507.828		0.785885	1.03002	0.916565	1.08088
H11	11	446.891	-371.094	-249.023	-419.922	-307.617		-0.83039	-0.557235	-0.939652	-0.68835												446.891	419.922	483.398	444.336	454.102		0.939652	1.08169	0.994283	1.01614
	33	446.891	-439.453	-351.562	-429.688	-273.438		-0.983357	-0.786685	-0.961504	-0.611866												446.891	307.617	405.273	375.977	361.328		0.68835	0.906873	0.841316	0.808538
	34	446.891	-385.742	-229.492	-366.211	-263.672		-0.863169	-0.513531	-0.819464	-0.590014												446.891	449.219	541.992	454.102	468.75		1.00521	1.21281	1.01614	1.04891
H12	1	497.655	-535.574	-330.112	-467.776	-333.596		-1.07619	-0.663335	-0.93996	-0.670334												497.655	395.304	560.234	467.849	480.519		0.794333	1.12575	0.940106	0.965565
	10	497.655	-416.196	-233.121	-436.051	-320.201		-0.836313	-0.468439	-0.876211	-0.643419												497.655	412.113	621.116	472.951	478.627		0.828108	1.24808	0.950359	0.961764
	7	497.655	-570.024	-378.081	-505.437	-409.969		-1.14542	-0.759724	-1.01564	-0.823801												497.655	357.589	521.389	415.449	487.45		0.718548	1.04769	0.834813	0.979493
H13	10	410.601	-521.524	-338.704	-424.429	-490.353		-1.27015	-0.824898	-1.03368	-1.19423												410.601	336.051	409.682	361.946	370.762		0.818436	0.997761	0.881502	0.902974
	18	410.601	-477.935	-364.196	-486.161	-438.058		-1.16399	-0.886983	-1.18402	-1.06687												410.601	399.58	399.523	318.81	416.404		0.973158	0.97302	0.776445	1.01413
	4	410.601	-377.294	-255.547	-346.675	-356.147		-0.918882	-0.622373	-0.84431	-0.867378												410.601	428.977	449.446	415.464	468.468		1.04475	1.0946	1.01184	1.14093
H10-20	15	424.975	-444.336	-317.383	-429.688	-356.445		-1.04556	-0.746828	-1.01109	-0.838745												424.975	468.75	507.812	429.688	444.336		1.10301	1.19492	1.01109	1.04556
	18	424.975	-493.164	-283.203	-498.047	-332.031		-1.16046	-0.6664	-1.17195	-0.781297												424.975	400.391	546.875	400.391	415.039		0.942152	1.28684	0.942152	0.976621
	34	424.975	-458.984	-312.5	-493.164	-346.68		-1.08003	-0.735338	-1.16046	-0.815766												424.975	434.57	449.219	419.922	424.805		1.02258	1.05705	0.988111	0.9996

## Sheet: Impulse
	Impulse (Ns/kg)			Vertical														Data sorted high low					Braking Impulse														Data sorted high low					Propulsive impulse
	Horse	Trial		LF	RH	RF	LH	LF	RH	RF	LH							HF	HH	LF	LH		LF	RH	RF	LH	LF	RH	RF	LH							HF	HH	LF	LH		LF	RH	RF	LH	LF	RH	RF	LH
1	H4	28	468.807	946.051	640.297	912.663	612.074	2.018	1.3658	1.94678	1.3056		2.09542	1.37891	1.98604	1.36661		2.09542	1.37891	1.98604	1.36661		-61.32	-27.6489	-51.2899	-36.4176	-0.1308	-0.0589772	-0.109405	-0.0776815		-0.149056	-0.0594835	-0.122207	-0.0788821		-0.149056	-0.0594835	-0.122207	-0.0788821		40.3239	47.6888	44.9829	31.7383	0.0860138	0.101724	0.0959518	0.0677001
		10	468.807	978.469	669.387	922.238	632.399	2.08715	1.42785	1.9672	1.34895		1.93694	1.32859	1.83511	1.29964		1.93694	1.32859	1.83511	1.29964		-59.4279	-26.7131	-60.4655	-32.7962	-0.126764	-0.0569809	-0.128977	-0.0699567		-0.132798	-0.0496662	-0.113377	-0.0459862		-0.132798	-0.0496662	-0.113377	-0.0459862		44.1691	51.1271	41.036	37.028	0.0942159	0.109058	0.0875327	0.0789834
		21	468.807	1022.52	629.65	958.307	677.561	2.18111	1.34309	2.04414	1.44529		2.11306	1.50397	1.98935	1.44506		2.11306	1.50397	1.98935	1.44506		-88.8875	-29.2969	-60.1196	-41.7277	-0.189604	-0.0624924	-0.12824	-0.0890082		-0.138709	-0.035943	-0.107108	-0.0311531		-0.138709	-0.035943	-0.107108	-0.0311531		33.6711	49.0316	45.2067	37.4349	0.0718228	0.104588	0.0964292	0.0798513
2	H5	10	471.764	949.805	647.037	886.769	636.111	2.01331	1.37153	1.87969	1.34837		1.96628	1.40079	1.90843	1.35513		1.96628	1.40079	1.90843	1.35513		-76.1719	-26.4079	-53.5075	-19.694	-0.161462	-0.0559769	-0.11342	-0.0417455		-0.138096	-0.0480124	-0.111108	-0.0362011		-0.138096	-0.0480124	-0.111108	-0.0362011		28.361	42.7653	34.3018	52.4902	0.060117	0.0906499	0.0727096	0.111264
		41	471.764	948.864	658.617	892.787	607.704	2.01131	1.39608	1.89245	1.28815		1.96246	1.4014	1.98041	1.3866		1.96246	1.4014	1.98041	1.3866		-58.431	-23.8647	-53.304	-18.8192	-0.123857	-0.0505862	-0.112989	-0.0398911		-0.116744	-0.0437629	-0.119482	-0.0423477		-0.116744	-0.0437629	-0.119482	-0.0423477		38.9811	49.0723	32.3893	45.8171	0.0826285	0.104019	0.0686558	0.0971187
		48	471.764	842.665	574.693	817.656	595.547	1.7862	1.21818	1.73319	1.26239		1.82448	1.38401	1.87262	1.38047		1.87262	1.38047	1.82448	1.38401		-53.3447	-20.0195	-53.6499	-26.5706	-0.113075	-0.0424355	-0.113722	-0.0563219		-0.106294	-0.0503712	-0.107664	-0.0521263		-0.107664	-0.0521263	-0.106294	-0.0503712		35.848	45.8984	31.5552	47.9329	0.0759872	0.0972912	0.0668877	0.101604
3	H7	2	460.754	967.153	714.958	947.924	670.256	2.09906	1.55171	2.05733	1.45469		2.19925	1.68271	2.27443	1.646		2.27443	1.646	2.19925	1.68271		-64.0055	-16.9881	-42.745	-12.2884	-0.138915	-0.0368702	-0.0927717	-0.0266702		-0.117311	-0.0426303	-0.105383	-0.0562152		-0.105383	-0.0562152	-0.117311	-0.0426303		24.8006	40.9749	37.3535	41.626	0.0538261	0.0889301	0.0810704	0.0903431
		4	460.754	984.467	688.873	929.548	681.177	2.13664	1.4951	2.01745	1.47839		1.74397	1.43189	1.73734	1.34417		1.73734	1.34417	1.74397	1.43189		-62.9476	-14.5467	-54.8299	-13.1022	-0.136619	-0.0315715	-0.119	-0.0284364		-0.103347	-0.0494156	-0.0930728	-0.0575748		-0.0930728	-0.0575748	-0.103347	-0.0494156		28.2186	44.0877	29.9683	41.3411	0.0612443	0.095686	0.0650417	0.0897249
		8	460.754	969.186	675.049	872.331	646.024	2.10348	1.4651	1.89327	1.4021		1.73844	1.17553	1.68484	1.29672		1.73844	1.17553	1.68484	1.29672		-64.7786	-18.1478	-50.4761	-17.6711	-0.140593	-0.0393871	-0.109551	-0.0383526		-0.109448	-0.0562449	-0.0988748	-0.0866206		-0.109448	-0.0562449	-0.0988748	-0.0866206		27.6489	36.1938	27.242	39.0102	0.060008	0.0785535	0.0591248	0.0846659
4	H8	1	502.65	1013.3	716.203	970.661	698.202	2.01591	1.42485	1.93109	1.38904		2.18182	1.62312	2.20018	1.61715		2.20018	1.61715	2.18182	1.62312		-71.3414	-21.5434	-57.7304	-17.101	-0.14193	-0.0428596	-0.114852	-0.0340216		-0.129316	-0.0579462	-0.138661	-0.0756211		-0.138661	-0.0756211	-0.129316	-0.0579462		29.9783	41.7599	36.5082	41.9778	0.0596404	0.0830795	0.0726315	0.0835129
		2	502.65	968.039	717.333	980.425	667.034	1.92587	1.4271	1.95051	1.32703												-67.3519	-26.7028	-54.6248	-13.997	-0.133993	-0.0531241	-0.108674	-0.0278464												27.6764	39.01	39.6611	46.9331	0.0550609	0.0776086	0.078904	0.0933713
		23	502.65	983.719	678.79	926.726	678.229	1.95706	1.35042	1.84368	1.34931		1.97621	1.43109	1.94687	1.41375		1.98972	1.4177	1.93337	1.42715		-69.5481	-24.1542	-55.1899	-23.4915	-0.138363	-0.0480536	-0.109798	-0.0467352		-0.124112	-0.0493476	-0.111694	-0.0562728		-0.122963	-0.053465	-0.112842	-0.0521554		30.8514	40.9242	37.9213	40.2137	0.0613774	0.0814168	0.0754428	0.0800032
5	H9	17	424.975	837.698	578.346	832.532	592.425	1.97117	1.36089	1.95902	1.39403		0.170061	0.14455	0.184983	0.122636		0.181465	0.139356	0.170071	0.128963		-54.4644	-16.7016	-47.3787	-19.2216	-0.128159	-0.0393002	-0.111486	-0.0452299		0.0156261	0.00732709	0.0128658	0.018735		0.0187343	0.0105746	0.0093539	0.0178481		26.5676	31.9249	29.6485	27.2888	0.0625158	0.0751218	0.0697654	0.0642127
		19	424.975	835.013	585.605	864.972	575.529	1.96486	1.37798	2.03535	1.35427		8.60538	10.1007	9.50157	8.67448		9.12017	9.82974	8.7966	9.03642		-53.2869	-22.2195	-54.1045	-16.0875	-0.125389	-0.0522844	-0.127312	-0.0378552		-12.5903	-14.8479	-11.5188	-33.2932		-15.2357	-19.7786	-8.28934	-34.2211		23.4225	22.399	29.7382	28.6347	0.0551151	0.0527068	0.0699765	0.0673797
		30	424.975	829.278	622.724	827.362	599.852	1.95136	1.46532	1.94685	1.4115												-41.0884	-16.8732	-50.8475	-18.6811	-0.0966844	-0.0397041	-0.119648	-0.0439582												31.8245	31.064	26.4073	29.2957	0.0748858	0.0730961	0.0621384	0.0689351
6	H10	13	469.827	855.83	668.26	876.536	642.983	1.82159	1.42235	1.86566	1.36855												-48.8584	-26.6801	-55.7897	-24.7153	-0.103992	-0.0567872	-0.118745	-0.0526052												29.6284	43.955	27.3817	42.7275	0.0630625	0.0935558	0.0582805	0.0909431
		37	469.827	862.153	646.321	881.897	648.475	1.83504	1.37566	1.87707	1.38024												-48.2364	-18.7674	-48.0019	-25.0776	-0.102668	-0.0399454	-0.102169	-0.0533764												32.7247	48.789	34.458	43.0235	0.0696527	0.103845	0.0733418	0.091573
		38	469.827	853.586	636.147	880.985	654.281	1.81681	1.354	1.87513	1.3926												-52.7241	-25.5497	-47.9587	-23.678	-0.11222	-0.054381	-0.102077	-0.0503973												27.2052	41.2532	33.0774	44.3562	0.0579048	0.087805	0.0704035	0.0944096
7	H11	11	446.891	960.279	696.954	976.951	719.93	2.1488	1.55956	2.18611	1.61097												-48.1934	-16.9189	-41.6748	-24.8779	-0.107841	-0.0378592	-0.093255	-0.0556689												41.2354	45.8984	44.3604	43.7256	0.0922716	0.102706	0.0992644	0.097844
		33	446.891	985.305	786.499	1084.64	751.336	2.2048	1.75993	2.42707	1.68125												-58.1787	-25.4639	-57.8613	-26.7334	-0.130185	-0.05698	-0.129475	-0.0598209												30.8838	39.917	41.6992	34.2529	0.0691081	0.0893216	0.0933096	0.0766472
		34	446.891	1002.89	772.504	987.678	735.486	2.24416	1.72862	2.21011	1.64578												-50.9033	-14.7705	-41.748	-23.7549	-0.113905	-0.0330517	-0.0934189	-0.0531559												45.9473	54.9561	47.9004	47.4365	0.102815	0.122974	0.107186	0.106148
8	H12	1	497.655	881.473	716.037	878.51	662.293	1.77125	1.43882	1.7653	1.33083												-52.0444	-25.4226	-46.8748	-26.3129	-0.104579	-0.0510847	-0.0941914	-0.0528738												30.4949	47.2033	38.3879	37.5866	0.0612772	0.0948514	0.0771375	0.0755273
		10	497.655	845.232	729.26	844.465	659.323	1.69843	1.46539	1.69689	1.32486												-43.0995	-18.6508	-39.7148	-25.5409	-0.0866052	-0.0374774	-0.0798037	-0.0513225												32.2548	57.0863	37.9573	38.0023	0.0648134	0.11471	0.0762723	0.0763627
		7	497.655	876.982	692.472	870.811	685.183	1.76223	1.39147	1.74983	1.37682												-59.1498	-29.7024	-52.3649	-34.1035	-0.118857	-0.0596846	-0.105223	-0.0685283												26.0977	41.4813	32.7901	38.4251	0.0524414	0.0833534	0.0658892	0.0772122
9	H13	10	410.601	726.423	486.58	707.067	534.704	1.76917	1.18504	1.72203	1.30225												-51.3568	-25.0288	-38.9488	-42.1033	-0.125077	-0.0609565	-0.0948579	-0.102541												21.7436	28.9407	26.0863	23.8018	0.0529556	0.0704836	0.0635319	0.057968
		18	410.601	726.61	481.263	694.695	525.298	1.76962	1.17209	1.6919	1.27934												-49.6275	-26.8841	-50.7509	-34.4877	-0.120865	-0.065475	-0.123601	-0.0839932												27.4366	27.8089	22.1233	27.9764	0.0668206	0.0677271	0.0538803	0.0681351
		4	410.601	688.381	480.178	673.628	537.309	1.67652	1.16945	1.64059	1.30859												-33.8341	-17.3698	-32.0948	-30.1085	-0.0824014	-0.0423033	-0.0781652	-0.0733279												30.2005	34.5112	29.7229	33.7966	0.0735519	0.0840503	0.0723887	0.08231
10	H20	15	424.975	933.294	670.054	927.948	685.548	2.19612	1.57669	2.18354	1.61315												-51.2207	-23.8525	-54.3457	-32.7637	-0.120527	-0.056127	-0.12788	-0.0770956												46.0449	46.9727	39.624	39.9414	0.108347	0.110531	0.0932386	0.0939854
		18	424.975	931.262	714.766	940.904	703.539	2.19134	1.6819	2.21402	1.65548												-58.0811	-17.5049	-60.3516	-32.251	-0.13667	-0.0411904	-0.142012	-0.0758892												37.1826	53.8818	35.7666	38.1104	0.0874938	0.126788	0.0841618	0.0896768
		34	424.975	917.096	684.528	936.206	672.657	2.158	1.61075	2.20297	1.58282												-55.5664	-32.5195	-62.085	-31.3965	-0.130752	-0.0765211	-0.146091	-0.0738785												40.625	40.7715	37.3535	38.6475	0.095594	0.0959387	0.0878959	0.0909407

## Sheet: Vector
Vector Magnitude (N/kg)																	Data sorted high low				Vector Angle (deg)											Data sorted high low
Horse	Trial		LF	RH	RF	LH	LF	RH	RF	LH							HF	HH	LF	LH		LF	RH	RF	LH							HF	HH	LF	LH
H4	28	468.807	3335.82	2421.52	3231.07	2161.43	7.11554	5.16527	6.8921	4.61048		7.14604	4.99272	6.70056	4.73571		7.14604	4.99272	6.70056	4.73571		-1.30005	1.53099	-0.410013	-0.441607		-1.7666	1.79149	-0.868342	-0.153308		-1.7666	1.79149	-0.868342	-0.153308
	10	468.807	3175.01	2302.86	3009.64	2176.1	6.77252	4.91217	6.41978	4.64179		7.43579	5.2379	7.39303	5.11832		7.43579	5.2379	7.39303	5.11832		-0.89309	2.08307	-1.29898	0.36365		-1.70431	2.02411	-1.46983	2.38897		-1.70431	2.02411	-1.46983	2.38897
	21	468.807	3539.52	2297.49	3183.11	2322.88	7.55005	4.9007	6.78981	4.95486		6.64643	5.60718	6.21209	5.22813		6.64643	5.60718	6.21209	5.22813		-3.10667	1.7604	-0.896029	-0.381966		-2.22858	1.86823	-1.25989	2.2339		-2.22858	1.86823	-1.25989	2.2339
H5	10	471.764	3484.2	2524.03	3329.42	2371.96	7.38548	5.3502	7.0574	5.02787		6.34218	5.12098	6.14918	5.05519		6.34218	5.12098	6.14918	5.05519		-1.17147	2.55193	-1.69337	2.03242		-2.36062	1.21449	-1.10285	2.02678		-2.36062	1.21449	-1.10285	2.02678
	41	471.764	3371.85	2484.06	3486.43	2379.47	7.14733	5.26547	7.39021	5.04377		6.15766	5.08492	6.09243	5.24192		6.15766	5.08492	6.09243	5.24192		-2.77492	1.36597	-1.31042	2.97211		-1.59369	0.916653	-1.62504	0.862838		-1.59369	0.916653	-1.62504	0.862838
	48	471.764	3667.76	2405.07	3647.43	2492.48	7.77457	5.09803	7.73147	5.28332		6.27967	4.8064	6.37165	4.75362		6.37165	4.75362	6.27967	4.8064		-1.16655	2.15444	-1.4057	2.16237		-1.3757	1.81186	-1.25717	1.5995		-1.25717	1.5995	-1.3757	1.81186
H7	2	460.754	2900.83	2607.1	2851.14	2376.17	6.29582	5.65834	6.18799	5.15713		5.97423	5.57902	6.0035	5.37259		6.0035	5.37259	5.97423	5.57902		-2.32492	1.91565	-0.392498	2.50099		-0.816907	2.00773	-0.127722	1.29315		-0.127722	1.29315	-0.816907	2.00773
	4	460.754	3134.55	2593.86	2864.86	2494.29	6.80308	5.62958	6.21775	5.41349		5.87808	4.65369	6.02148	4.44506		6.02148	4.44506	5.87808	4.65369		-2.09554	2.24871	-1.5326	2.28463		-1.44197	1.90595	-0.671304	0.803274		-0.671304	0.803274	-1.44197	1.90595
	8	460.754	3151.75	2549.63	2870.75	2356.19	6.8404	5.53361	6.23054	5.11376		6.67212	4.47434	6.61342	4.72363		6.67212	4.47434	6.61342	4.72363		-2.2653	1.44032	-1.85457	1.91607		-1.46206	0.797387	-1.19633	-0.769206		-1.46206	0.797387	-1.19633	-0.769206
H8	1	502.65	3121.75	2533.93	3080.05	2552.21	6.21058	5.04114	6.12762	5.07751		6.18349	5.36227	6.43457	5.23281		6.43457	5.23281	6.18349	5.36227		-2.3377	1.61505	-1.37638	1.96198		-0.870641	1.7565	-1.3602	0.498765		-1.3602	0.498765	-0.870641	1.7565
	2	502.65	3246.25	2717.94	3098.38	2522.11	6.45827	5.40721	6.16408	5.01762												-2.48904	0.608773	-0.875252	2.68149
	23	502.65	3195.71	2470.32	3094.24	2548.65	6.35771	4.9146	6.15585	5.07043		6.47157	5.09194	6.39919	4.9907		6.52314	5.03221	6.34762	5.05043		-2.25513	1.41963	-1.05691	1.43687		-1.56211	1.60944	-1.09387	1.07847		-1.45323	1.2807	-1.20275	1.4072
H9	17	424.975	2633.72	2152.22	2616.71	2299.69	6.19735	5.06434	6.15733	5.41136		0.504437	0.374591	0.423909	0.304532		0.468702	0.376355	0.447513	0.311328		-2.04303	1.41822	-1.36908	0.534409		0.498609	0.456629	0.437429	1.03595		0.66842	0.523918	0.283056	1.07469
	19	424.975	2617.51	2099.39	2636.47	2149.37	6.15921	4.94003	6.20382	5.05765		7.79466	7.35654	6.62441	6.102		7.18522	7.47892	7.05009	6.1644		-2.05295	0.024982	-1.76638	1.11059		-31.9189	28.3719	-39.9892	96.0578		-45.9955	40.9086	-23.5341	76.3706
	30	424.975	2599.33	2231.28	2514.2	2233.98	6.11643	5.25038	5.91613	5.25675												-0.685084	1.30676	-1.73967	0.943516
H10	13	469.827	3032.96	2296.05	3009.21	2211.37	6.45548	4.88701	6.40493	4.70678												-1.3202	1.49526	-1.87516	1.60678		-2.36062	0.797387	-1.62504	-0.769206		-2.36062	0.498765	-1.62504	-0.769206
	37	469.827	2878.69	2220.97	2942.39	2164.94	6.12712	4.7272	6.26271	4.60796												-1.04074	2.64362	-0.887023	1.58141		-0.816907	2.02411	-0.127722	2.38897		-0.127722	2.02411	-0.816907	2.38897
	38	469.827	2939.42	2257.5	3029.12	2323.82	6.2564	4.80497	6.44732	4.94611												-1.76617	1.2967	-1.00933	1.61031
H11	11	446.891	2675.31	2418.05	2789.07	2403.15	5.9865	5.41083	6.24106	5.37749												-0.424104	2.27068	0.163358	1.48641
	33	446.891	2599.46	2567.01	2585.41	2429.55	5.81677	5.74416	5.78533	5.43655												-1.61741	0.762914	-0.891471	0.546047
	34	446.891	2734.71	2494.57	2674.25	2370.18	6.11941	5.58207	5.98411	5.30372												-0.409209	2.98959	0.344947	1.847
H12	1	497.655	2943.2	2325.4	2930.33	2210.49	5.91412	4.67271	5.88826	4.44181												-1.40758	1.74591	-0.566332	0.970435
	10	497.655	2820.66	2308.72	2982.29	2201.69	5.66791	4.63918	5.99268	4.42413												-0.741183	3.02506	-0.142474	1.08103
	7	497.655	3011.91	2313.68	3077.25	2224.15	6.05221	4.64916	6.1835	4.46925												-2.17715	0.946872	-1.30511	0.35836
H13	10	410.601	2820.03	1829.13	2836.16	1889.62	6.86804	4.45477	6.90734	4.60209												-2.31678	0.437457	-1.02614	-1.97348
	18	410.601	2729.2	1808.39	2697.92	1912.3	6.64683	4.40424	6.57066	4.65731												-1.76019	0.093608	-2.36918	-0.717199
	4	410.601	2669.52	1873.99	2612.35	2016.67	6.50148	4.56402	6.36225	4.9115												-0.30922	1.8611	-0.193679	0.383065
H10-20	15	424.975	2594.71	2315.66	2656.31	2211.56	6.10557	5.44894	6.2505	5.20397												-0.31448	1.85003	-0.908807	0.583548
	18	424.975	2664.24	2303.64	2779.36	2283.01	6.26919	5.42065	6.54007	5.37211												-1.35022	2.94731	-1.56927	0.411112
	34	424.975	2624.52	2217.19	2767.91	2176.87	6.17571	5.21722	6.51313	5.12236												-0.947228	0.472163	-1.60253	0.501636

## Sheet: Vector ML
Vector Magnitude (N/kg)																	Data sorted high low				Vector Angle (deg)
Horse	Trial		LF	RH	RF	LH	LF	RH	RF	LH							HF	HH	LF	LH		LF	RH	RF	LH
H4	28	468.807	3335.66	2420.9	3231.4	2161.37	7.11521	5.16395	6.8928	4.61035		7.14216	4.9907	6.70271	4.73573		7.14216	4.9907	6.70271	4.73573		-1.17427	0.808964	0.91419	0.098983
	10	468.807	3174.66	2301.39	3011.62	2176.2	6.77177	4.90902	6.42401	4.642		7.43501	5.23571	7.392	5.11514		7.43501	5.23571	7.392	5.11514		-0.271519	0.368166	-2.45117	0.653815
	21	468.807	3534.58	2296.75	3183.82	2322.86	7.53952	4.89913	6.79133	4.95484		6.64252	5.60471	6.21055	5.22501		6.64252	5.60471	6.21055	5.22501		-0.696543	0.996669	-1.50723	0.337233
H5	10	471.764	3480.4	2523.6	3330.42	2369.07	7.37743	5.34928	7.0595	5.02173		6.33731	5.11979	6.14895	5.05225		6.33731	5.11979	6.14895	5.05225		-0.920882	-0.116438	-0.596809	0.999109
	41	471.764	3374.82	2483.77	3485.38	2379.05	7.15363	5.26486	7.38799	5.04289		6.15734	5.08486	6.09012	5.24345		6.15734	5.08486	6.09012	5.24345		0.740516	-0.861875	-1.91667	0.904168
	48	471.764	3667.47	2402.69	3646.03	2491.29	7.77395	5.09299	7.72851	5.2808		6.28017	4.8043	6.37011	4.75279		6.37011	4.75279	6.28017	4.8043		-2.6732	1.97154	0.033661	-1.87806
H7	2	460.754	2899.67	2605.65	2851.1	2374.9	6.29331	5.65519	6.1879	5.15437		5.97498	5.57501	6.00326	5.37226		6.00326	5.37226	5.97498	5.57501		1.66937	-0.133397	-0.260032	1.6529
	4	460.754	3132.69	2592.24	2863.83	2492.38	6.79904	5.62607	6.21553	5.40934		5.87779	4.65111	6.02146	4.44602		6.02146	4.44602	5.87779	4.65111		0.702707	0.978109	0.057611	0.431989
	8	460.754	3149.36	2549.29	2869.67	2355.07	6.83522	5.53286	6.2282	5.11133		6.67004	4.47394	6.61288	4.72263		6.67004	4.47394	6.61288	4.72263		0.391345	1.09063	0.985489	-0.745689
H8	1	502.65	3119.54	2532.96	3079.47	2551.18	6.20618	5.03921	6.12646	5.07545		6.18341	5.35905	6.43356	5.2329		6.43356	5.2329	6.18341	5.35905		-0.904018	-0.302707	-0.802555	-1.09459
	2	502.65	3243.34	2717.81	3098.43	2519.38	6.45247	5.40695	6.16418	5.01219												-0.546223	0.240587	-0.935069	-0.277353
	23	502.65	3193.48	2469.62	3094.43	2547.99	6.35328	4.91319	6.15622	5.0691												-0.714706	-0.37061	-1.22914	-0.588248
H9	17	424.975	2632.45	2152.6	2616.18	2299.91	6.19437	5.06524	6.15608	5.41187												-1.0088	-1.78086	-0.733589	-0.951665
	19	424.975	2617.02	2099.5	2635.22	2149.8	6.15805	4.9403	6.20088	5.05866												-1.72816	-0.606344	-0.113971	-1.59541
	30	424.975	2600.67	2230.7	2513.05	2235.29	6.1196	5.24902	5.9134	5.25982												-1.96757	0.08729	0.038587	-2.17495
H10	13	469.827	3033.5	2295.42	3007.63	2210.55	6.45664	4.88567	6.40157	4.70503												-1.70914	0.654927	-0.269905	-0.378269
	37	469.827	2879.25	2218.62	2942.24	2164.4	6.12832	4.72221	6.26239	4.6068												-1.53827	0.244919	-0.667346	-0.923814
	38	469.827	2939.03	2257.52	3028.67	2324.01	6.25556	4.80501	6.44636	4.94653												-1.49555	1.31801	-0.217215	-1.7739
H11	11	446.891	2675.51	2416.3	2789.07	2402.37	5.98693	5.40691	6.24106	5.37575												0.810406	0.630827	0.171956	-0.291135
	33	446.891	2598.51	2566.79	2585.13	2430.13	5.81464	5.74365	5.7847	5.43786												0.456158	-0.080867	-0.265399	1.37047
	34	446.891	2736.48	2491.18	2674.2	2369.93	6.12337	5.57447	5.98402	5.30316												-2.10044	-0.083321	-0.118753	-1.64908
H12	1	497.655	2943.98	2324.34	2930.41	2210.96	5.91571	4.67058	5.88842	4.44276												-1.93346	0.237035	-0.707698	-1.53269
	10	497.655	2820.91	2306.13	2982.97	2201.67	5.66839	4.63399	5.99406	4.42408												-1.05327	-1.34129	-1.23746	-1.04952
	7	497.655	3010.45	2313.48	3076.45	2225.13	6.04927	4.64875	6.1819	4.47122												-1.24689	-0.566971	-0.068202	-1.73898
H13	10	410.601	2818.17	1829.5	2835.92	1888.56	6.86353	4.45567	6.90674	4.5995												1.02425	1.23369	0.696461	0.447175
	18	410.601	2728.51	1808.46	2696.92	1912.17	6.64516	4.40441	6.56821	4.65699												1.20229	0.511569	1.77818	-0.25492
	4	410.601	2669.5	1873.06	2612.94	2016.63	6.50143	4.56176	6.3637	4.9114												0.221171	0.456831	1.23559	-0.108008
H10-20	15	424.975	2595.22	2314.51	2655.98	2211.68	6.10677	5.44623	6.24974	5.20427												-1.17989	0.404307	-0.144458	-0.848764
	18	424.975	2663.54	2300.74	2778.74	2282.98	6.26753	5.41384	6.53861	5.37203												0.2971	0.658994	-0.99797	0.27276
	34	424.975	2624.62	2217.12	2767.58	2176.88	6.17594	5.21708	6.51233	5.12239												1.06599	0.191311	1.32911	-0.5348
																						-0.542717	0.22799	-0.26666	-0.440709
																						1.15882	0.794501	0.952505	1.01713

## Sheet: Horse 10
	Diagonal			Vertical						Braking						Propulsive						Vector Magnitude		Vector Angle
	1 = LFRH, 2 = RFLH	Velocity		Peak GRF (N/kg)		Time to Peak GRF (% Stance)		Impulse (Ns/kg)		Peak GRF (N/kg)		Time to Peak GRF (% Stance)		Impulse (Ns/kg)		Peak GRF (N/kg)		Time to Peak GRF (% Stance)		Impulse (Ns/kg)		N/kg		Deg
		(m/s)	VDU	Fore	Hind	Fore	Hind	Fore	Hind	Fore	Hind	Fore	Hind	Fore	Hind	Fore	Hind	Fore	Hind	Fore	Hind	Fore	Hind	Fore	Hind
	1	2.85928	0.758121	10.5475	9.12279	45.7143	45.1613	2.15776	1.60901	-1.04556	-0.746828	22.2222	17.2414	-0.120527	-0.056127	1.1145	1.19492	72.2222	65.5172	0.108347	0.110531	6.10557	5.44894	-0.31448	1.85003
	1	2.84303	0.753813	10.3177	9.23769	44.4444	45.4545	2.20211	1.65773	-1.16046	-0.6664	25.7143	19.3548	-0.13667	-0.0411904	0.942152	1.28684	74.2857	67.7419	0.0874938	0.126788	6.26919	5.42065	-1.35022	2.94731
	1	2.86784	0.760389	10.042	8.82406	44.4444	45.4545	2.18108	1.55754	-0.976621	-0.67789	25	22.5806	-0.12202	-0.0638251	1.06854	1.25237	69.4444	67.7419	0.10582	0.120182	6.03114	5.43732	-0.612474	1.92971
	1	2.78857	0.739373	10.2488	9.16875	44.7368	42.4242	2.24703	1.6606	-1.12599	-0.746828	22.2222	21.875	-0.13621	-0.0576781	0.953642	1.03407	72.2222	62.5	0.0903087	0.0928364	6.10195	4.87714	-1.30372	1.27818
	1	2.69806	0.715374	10.2488	9.00789	44.4444	43.75	2.18947	1.558	-0.896193	-0.68938	28.9474	18.1818	-0.117309	-0.0612973	1.06854	1.06854	71.0526	63.6364	0.111794	0.104039	5.92808	5.06707	-0.140273	1.23629
	1	2.69481	0.714511	10.5015	9.62833	41.6667	45.1613	2.16224	1.68232	-0.953642	-0.712359	25	21.2121	-0.122193	-0.0597462	1.01109	1.04556	72.2222	66.6667	0.104269	0.0983515	6.06803	4.72404	-0.482175	1.41479
	1	2.77123	0.734774	10.5245	9.62833	42.8571	45.1613	2.18867	1.67611	-0.953642	-0.850235	27.7778	18.1818	-0.116907	-0.0713508	1.1145	1.05705	72.2222	66.6667	0.112886	0.0997302	6.15402	5.02969	-0.187202	0.959864
	1	2.86104	0.758587	10.4556	9.09981	44.4444	41.3793	2.19602	1.57581	-1.08003	-0.735338	25.7143	19.3548	-0.130752	-0.0765211	1.02258	1.05705	74.2857	67.7419	0.095594	0.0959387	6.17571	5.21722	-0.947228	0.472163
	2	2.84309	0.753829	10.7543	8.93896	47.0588	41.9355	2.20418	1.58155	-1.01109	-0.838745	25.7143	22.5806	-0.12788	-0.0770956	1.01109	1.04556	71.4286	70.9677	0.0932386	0.0939854	6.2505	5.20397	-0.908807	0.583548
	2	2.83927	0.752814	10.6164	9.09981	41.6667	46.875	2.246	1.62544	-1.17195	-0.781297	26.4706	19.3548	-0.14184	-0.0758892	0.942152	0.976621	70.5882	67.7419	0.0839894	0.0896768	6.54007	5.37211	-1.56927	0.411112
	2	2.87656	0.762701	10.3177	8.73214	44.4444	45.4545	2.22945	1.60706	-1.03407	-0.643421	26.4706	21.875	-0.125467	-0.054978	1.10301	1.12599	70.5882	68.75	0.102143	0.109554	6.54652	5.0526	-0.893233	1.93845
	2	2.7624	0.732432	10.3867	9.12279	43.2432	45.4545	2.26898	1.65543	-1.12599	-0.781297	25.7143	18.75	-0.132533	-0.0878384	0.953642	0.907683	71.4286	71.875	0.090596	0.0784169	6.26151	4.90043	-1.15958	-0.352637
	2	2.68614	0.712213	10.5705	8.7781	45.7143	46.875	2.18476	1.56696	-1.19492	-0.769807	27.027	21.2121	-0.156662	-0.0787616	0.930662	0.965131	70.2703	69.697	0.0889874	0.0921471	6.16602	5.02219	-1.84994	0.456799
	2	2.68116	0.710893	10.9841	9.14577	44.1176	46.875	2.22095	1.61464	-1.25237	-0.769807	25	21.2121	-0.156259	-0.0788191	0.781297	0.930662	72.2222	69.697	0.0688805	0.0841618	6.21455	4.87791	-2.30461	0.200391
	2	2.76496	0.733112	10.8462	9.3296	44.1176	45.1613	2.21348	1.65715	-1.10301	-0.67789	25	18.75	-0.143161	-0.0590568	0.988111	1.08003	69.4444	68.75	0.0918598	0.105533	6.27605	5.08697	-1.46574	1.63808
	2	2.85907	0.758065	10.6624	9.09981	45.7143	48.3871	2.18315	1.61188	-1.16046	-0.815766	26.4706	16.129	-0.145976	-0.0738785	0.988111	0.9996	73.5294	67.7419	0.087781	0.0909407	6.51313	5.12236	-1.60253	0.501636
																								-1.35022	0.472163
																								-0.140273	2.94731
																								-2.30461	-0.352637
																								-0.893233	1.93845
