# Supplementary material for: A simple method of equine limb force vector analysis and its potential applications
Source: PeerJ. 2018 Feb 21;6:e4399. doi: 10.7717/peerj.4399 (PMC5827015; doi:10.7717/peerj.4399)
Supplement: Supplemental Information 4 [file peerj-06-4399-s005.xlsx]

## Sheet: Higher forelimb
Horse 1			Horse 2			Horse 3			Horse 4			Horse 5			Horse 6			Horse 7			Horse 8			Horse 9			Horse 10
X	Y	Z	X	Y	Z	X	Y	Z	X	Y	Z	X	Y	Z	X	Y	Z	X	Y	Z	X	Y	Z	X	Y	Z	X	Y	Z
-0.201364	-0.0312462	0.590206	0.241503	-0.0690009	0.338104	-0.498079	-0.226079	1.32115	-0.432025	-0.0201931	0.864655	-0.48901	-0.197713	1.16063	-0.189759	0.0144925	0.485735	-0.107755	0.0380313	0.329604	-0.146464	-0.065648	0.22516	-0.0172498	0.0407848	0.348359	-0.455756	0.034469	1.24088
-0.441247	-0.0965351	1.11814	-0.731836	-0.147174	1.24612	-0.663545	-0.263811	1.47963	-0.734403	-0.0206217	1.31262	-0.387226	-0.120871	1.26097	-0.527476	0.0449307	0.960491	-0.105309	0.0232381	0.55792	-0.453539	-0.133923	0.768836	-0.102477	0.0290513	0.690734	-0.530972	0.0140249	1.44336
-0.699147	-0.156988	1.67754	-1.91596	-0.197817	2.34634	-0.769928	-0.234555	1.55933	-0.968782	0.00263276	1.70635	-0.223081	0.0110466	1.2967	-0.902263	0.0508123	1.52056	-0.1113	-0.00388558	0.857787	-0.789674	-0.215311	1.43033	-0.249351	0.0166152	1.1262	-0.576582	-0.0153652	1.55186
-0.861803	-0.163568	2.07317	-2.68424	-0.143745	3.25121	-0.811179	-0.124767	1.89257	-0.958093	0.0694585	1.93077	-0.168785	0.133414	1.49446	-1.13582	-0.0169862	2.03903	-0.19055	-0.0243869	1.25231	-0.981045	-0.29024	1.96295	-0.463949	0.0251183	1.59677	-0.660173	-0.0341731	1.74333
-0.889497	-0.0953717	2.2166	-2.56527	0.0499073	3.65231	-0.828522	0.0333672	2.57742	-0.726579	0.16463	2.01277	-0.357398	0.191642	2.02662	-1.13519	-0.166478	2.42758	-0.346862	-0.0438358	1.69962	-0.928613	-0.342573	2.21336	-0.749295	0.0704574	2.05172	-0.815089	-0.0280007	2.12019
-0.868369	0.000143926	2.27141	-1.8061	0.27708	3.63454	-0.855555	0.151926	3.32715	-0.525445	0.235124	2.1087	-0.693359	0.189736	2.74854	-1.00135	-0.305339	2.68839	-0.481007	-0.0712898	2.0911	-0.761169	-0.358993	2.28987	-1.0602	0.130254	2.47442	-0.950941	0.000456202	2.5529
-0.888813	0.0646612	2.43337	-0.937353	0.416237	3.47595	-0.89343	0.155957	3.83731	-0.570286	0.234743	2.34184	-0.998354	0.152914	3.40086	-0.860092	-0.327609	2.83712	-0.471937	-0.0966153	2.32187	-0.651132	-0.325632	2.34721	-1.32074	0.166206	2.8569	-0.949973	0.0448978	2.86688
-0.935952	0.0666651	2.74834	-0.38518	0.389519	3.4108	-0.903981	0.0697137	4.06288	-0.765941	0.17501	2.63831	-1.11169	0.104799	3.75235	-0.755233	-0.207596	2.90594	-0.280553	-0.0910837	2.37779	-0.684112	-0.241184	2.46693	-1.45361	0.143263	3.18758	-0.759358	0.0952009	2.97916
-0.929571	0.0242148	3.08108	-0.148385	0.26209	3.48605	-0.877758	-0.0375223	4.14352	-0.882843	0.091717	2.86598	-1.02705	0.0548888	3.81798	-0.623952	-0.0434975	2.95082	-0.0160625	-0.0541988	2.36591	-0.74123	-0.136689	2.58736	-1.42121	0.0652955	3.43858	-0.510998	0.134421	3.0243
-0.807546	-0.0337375	3.3028	-0.0545034	0.112983	3.63896	-0.839466	-0.125078	4.21903	-0.781852	0.0104096	2.94857	-0.817624	0.0054094	3.73948	-0.403528	0.0591904	3.02884	0.123826	-0.0105208	2.46714	-0.674682	-0.0478168	2.6306	-1.24009	-0.0368179	3.58369	-0.369234	0.145236	3.16895
-0.602954	-0.0740082	3.4337	0.0161259	-0.00201245	3.81918	-0.81341	-0.19398	4.32075	-0.556789	-0.0661923	2.94751	-0.557704	-0.0407399	3.65702	-0.14883	0.0693927	3.18815	0.0360835	0.0203639	2.77816	-0.441769	0.00841405	2.59345	-0.934225	-0.132116	3.60151	-0.430299	0.125478	3.4989
-0.389078	-0.0829293	3.57613	-0.0276792	-0.0746812	4.06795	-0.804558	-0.246978	4.43786	-0.35998	-0.135409	2.96143	-0.327985	-0.0706823	3.67537	-0.0154914	0.0305001	3.47234	-0.218212	0.0351625	3.23272	-0.183425	0.0443222	2.57847	-0.584908	-0.201119	3.54622	-0.62206	0.0967704	3.9408
-0.249628	-0.0586056	3.82116	-0.29631	-0.10308	4.44119	-0.787771	-0.270908	4.57104	-0.288663	-0.182173	3.10191	-0.213764	-0.0643506	3.87373	-0.138659	-0.013064	3.9154	-0.506261	0.0317369	3.69025	-0.0568682	0.0744883	2.69356	-0.305684	-0.236697	3.54736	-0.84587	0.0824176	4.40082
-0.261744	-0.0102718	4.19516	-0.787977	-0.0842637	4.94932	-0.746655	-0.251409	4.77341	-0.341406	-0.182802	3.42537	-0.295853	-0.00289399	4.32543	-0.452896	-0.0442381	4.46166	-0.729914	0.0138822	4.06197	-0.119657	0.100472	2.97411	-0.206867	-0.232716	3.73645	-1.01589	0.0903018	4.80728
-0.462203	0.0586849	4.68844	-1.31902	-0.036762	5.50434	-0.695758	-0.185687	5.10596	-0.489727	-0.120728	3.93305	-0.549612	0.100912	4.98044	-0.77701	-0.064541	4.99857	-0.836132	0.00143792	4.32887	-0.292024	0.109207	3.36838	-0.316409	-0.191958	4.16126	-1.10681	0.110528	5.14165
-0.808133	0.13977	5.2538	-1.68204	0.0145156	6.00694	-0.682149	-0.0966185	5.58189	-0.685946	-0.0109628	4.52417	-0.844947	0.202666	5.66549	-0.962558	-0.076155	5.43263	-0.806794	0.0154316	4.49827	-0.481909	0.0879924	3.8146	-0.544167	-0.134165	4.72168	-1.10645	0.13255	5.39531
-1.16934	0.209797	5.80781	-1.76771	0.0503828	6.3988	-0.7476	-0.0166479	6.16783	-0.883287	0.107089	5.08586	-1.04893	0.257264	6.20427	-1.01193	-0.0803573	5.76045	-0.706942	0.0488176	4.62572	-0.631344	0.0391715	4.25869	-0.787698	-0.0814363	5.2978	-1.04181	0.151959	5.59217
-1.42498	0.239871	6.27567	-1.64487	0.0748472	6.70578	-0.88528	0.03304	6.785	-1.02703	0.190927	5.53936	-1.10774	0.250114	6.52827	-0.981532	-0.0774854	6.01184	-0.632591	0.0774341	4.78431	-0.730805	-0.0166184	4.66521	-0.972531	-0.0492601	5.7962	-0.966814	0.167535	5.77895
-1.52812	0.219309	6.62853	-1.41932	0.0986549	6.96752	-1.03385	0.0513347	7.33776	-1.09475	0.224817	5.88422	-1.07736	0.208959	6.71846	-0.916467	-0.069524	6.21362	-0.631725	0.083588	5.00858	-0.781069	-0.0582026	5.01205	-1.08483	-0.0356088	6.20003	-0.93348	0.17764	6.00018
-1.50799	0.167126	6.89336	-1.18981	0.128896	7.21727	-1.13371	0.0422139	7.76142	-1.09902	0.219437	6.15775	-1.02168	0.164571	6.8666	-0.845539	-0.0637181	6.39745	-0.679201	0.0720698	5.27325	-0.794355	-0.0776941	5.30506	-1.12361	-0.0339813	6.51338	-0.955512	0.181262	6.26708
-1.41977	0.115965	7.11491	-1.01483	0.15873	7.47337	-1.1705	0.0105387	8.06009	-1.08727	0.200431	6.41713	-0.985497	0.137012	7.03703	-0.79666	-0.0685407	6.59893	-0.737427	0.0537821	5.5439	-0.787637	-0.0847315	5.56695	-1.09576	-0.0385873	6.75012	-1.00609	0.181583	6.56002
-1.32592	0.0928726	7.33995	-0.93455	0.176561	7.74907	-1.17643	-0.0372296	8.2878	-1.09636	0.183779	6.70083	-0.976423	0.125543	7.24076	-0.788075	-0.085185	6.8403	-0.781893	0.0383345	5.80129	-0.776931	-0.0908977	5.81837	-1.03435	-0.0459446	6.95107	-1.05513	0.182584	6.85717
-1.27789	0.0996583	7.59775	-0.969946	0.173539	8.04822	-1.18331	-0.092017	8.495	-1.13621	0.171849	7.01699	-0.997811	0.127035	7.48269	-0.814874	-0.101668	7.11568	-0.802308	0.0319802	6.04075	-0.774603	-0.102669	6.07489	-0.982835	-0.0534539	7.16561	-1.08551	0.186315	7.14357
-1.29578	0.121895	7.89638	-1.0839	0.155264	8.3569	-1.20378	-0.147185	8.71094	-1.19497	0.160785	7.34561	-1.04635	0.138069	7.75984	-0.8672	-0.104577	7.41404	-0.800226	0.037183	6.26641	-0.788997	-0.119197	6.34768	-0.975607	-0.0593629	7.43285	-1.10011	0.190467	7.41461
-1.36275	0.139503	8.2221	-1.20966	0.134203	8.65538	-1.23215	-0.195165	8.94859	-1.2548	0.149931	7.65977	-1.10035	0.154422	8.0474	-0.931644	-0.0912024	7.72431	-0.788095	0.0519558	6.48753	-0.822383	-0.138104	6.63733	-1.00849	-0.0649949	7.74638	-1.10542	0.192075	7.66848
-1.43973	0.142356	8.55001	-1.29576	0.120152	8.93459	-1.25596	-0.226855	9.20844	-1.29656	0.141879	7.94212	-1.13494	0.171737	8.31686	-0.986772	-0.0715405	8.02844	-0.779277	0.0693042	6.70824	-0.867406	-0.156399	6.93271	-1.05565	-0.073095	8.07243	-1.10871	0.190176	7.90978
-1.49603	0.130571	8.86395	-1.33007	0.113894	9.19945	-1.263	-0.234656	9.47353	-1.30667	0.138646	8.19174	-1.13286	0.186579	8.54773	-1.0123	-0.055756	8.30834	-0.776202	0.0816406	6.92284	-0.909976	-0.170929	7.21777	-1.09316	-0.0855343	8.37881	-1.11218	0.187108	8.14508
-1.51666	0.111249	9.15895	-1.33103	0.110796	9.45598	-1.25422	-0.220149	9.72401	-1.28955	0.138599	8.41954	-1.10717	0.1992	8.75174	-1.0071	-0.0458351	8.55955	-0.774193	0.084573	7.12366	-0.939069	-0.178406	7.48625	-1.11254	-0.100038	8.65184	-1.11602	0.18581	8.37964
-1.50531	0.094322	9.43692	-1.31886	0.108127	9.70526	-1.23899	-0.191775	9.95246	-1.26488	0.138488	8.64179	-1.07851	0.210779	8.94865	-0.9898	-0.0373659	8.79436	-0.767497	0.0818622	7.30897	-0.950691	-0.177473	7.73664	-1.11653	-0.112483	8.89572	-1.1175	0.186681	8.61313
-1.47626	0.0866265	9.69702	-1.30315	0.106416	9.94342	-1.22535	-0.162022	10.1668	-1.25112	0.136555	8.86898	-1.06406	0.222298	9.15469	-0.977406	-0.0268214	9.02351	-0.755218	0.0799833	7.48466	-0.947325	-0.16935	7.96927	-1.10901	-0.119329	9.11725	-1.11362	0.186851	8.84168
-1.44407	0.0895991	9.93974	-1.28754	0.106726	10.169	-1.21251	-0.140608	10.3763	-1.24683	0.134124	9.09805	-1.06062	0.233602	9.3654	-0.9735	-0.0152081	9.24835	-0.73853	0.081611	7.65735	-0.933165	-0.156873	8.18432	-1.094	-0.121443	9.32611	-1.10191	0.182569	9.06108
-1.41707	0.0990666	10.1711	-1.26898	0.108777	10.3834	-1.19511	-0.131887	10.5808	-1.24139	0.13313	9.31826	-1.05766	0.244125	9.56887	-0.972905	-0.00589866	9.46575	-0.71914	0.0837469	7.82955	-0.913403	-0.142588	8.38715	-1.07673	-0.122457	9.53237	-1.08249	0.172907	9.26846
-1.39506	0.110074	10.3977	-1.24119	0.111746	10.588	-1.1681	-0.132977	10.7686	-1.22552	0.134336	9.51891	-1.04552	0.253326	9.75409	-0.971163	-0.00110991	9.67585	-0.698072	0.0824708	7.99733	-0.892487	-0.128081	8.58369	-1.06235	-0.126093	9.74492	-1.0573	0.160159	9.46235
-1.37454	0.119898	10.6194	-1.19929	0.115197	10.7839	-1.12908	-0.138848	10.926	-1.1991	0.13705	9.69741	-1.02237	0.260888	9.91818	-0.964929	-0.000602537	9.87885	-0.676786	0.0772698	8.15379	-0.872944	-0.114235	8.77534	-1.0517	-0.133614	9.9632	-1.0284	0.147883	9.64266
-1.34995	0.128209	10.831	-1.14707	0.118974	10.9722	-1.08197	-0.145786	11.0507	-1.16545	0.140481	9.85734	-0.990434	0.266611	10.0624	-0.950764	-0.00323358	10.0715	-0.655557	0.0699693	8.29512	-0.853617	-0.101913	8.9583	-1.04007	-0.143487	10.1752	-0.996476	0.138422	9.81117
-1.31628	0.135391	11.0287	-1.09337	0.122371	11.1533	-1.03452	-0.153327	11.1515	-1.12804	0.144212	10.0042	-0.951957	0.270352	10.1883	-0.926437	-0.00838252	10.2482	-0.632629	0.0615503	8.42261	-0.832067	-0.0921307	9.12969	-1.02112	-0.153326	10.3659	-0.961137	0.132418	9.97011
-1.27138	0.141865	11.2117	-1.04629	0.124536	11.3255	-0.990013	-0.162563	11.2389	-1.08879	0.148181	10.1414	-0.909271	0.272712	10.299	-0.8937	-0.0158208	10.4072	-0.605772	0.0516279	8.53873	-0.806747	-0.085954	9.28957	-0.992016	-0.160914	10.5272	-0.92214	0.129106	10.1197
-1.21834	0.147817	11.3766	-1.00753	0.125724	11.4823	-0.943476	-0.17316	11.3151	-1.04804	0.152608	10.2677	-0.864767	0.274833	10.3987	-0.856197	-0.0252178	10.5498	-0.574288	0.0403367	8.6443	-0.777342	-0.0838543	9.43843	-0.954654	-0.165422	10.6621	-0.87989	0.126465	10.257
-1.16188	0.15354	11.518	-0.972388	0.126947	11.6187	-0.889442	-0.18379	11.378	-1.00437	0.157439	10.3799	-0.82074	0.277827	10.4916	-0.81692	-0.0354761	10.6774	-0.539036	0.0291075	8.73981	-0.742779	-0.0854825	9.57575	-0.913071	-0.167305	10.7796	-0.834999	0.122308	10.3778
-1.10366	0.158618	11.6329	-0.935611	0.129539	11.7329	-0.828719	-0.192928	11.4238	-0.956133	0.16201	10.4748	-0.777257	0.281875	10.5772	-0.776402	-0.0450308	10.7892	-0.500671	0.0192656	8.82512	-0.701554	-0.090238	9.70074	-0.869745	-0.167911	10.8868	-0.787259	0.115476	10.4791
-1.04188	0.16166	11.7244	-0.893255	0.133298	11.8272	-0.765238	-0.199681	11.4526	-0.903079	0.164755	10.5524	-0.732161	0.286224	10.6507	-0.733787	-0.0526189	10.8835	-0.458795	0.0104128	8.89772	-0.653968	-0.0970771	9.8138	-0.824706	-0.169057	10.9858	-0.736044	0.106484	10.5614
-0.975107	0.161111	11.7974	-0.843887	0.137073	11.9046	-0.701744	-0.204674	11.4675	-0.846979	0.164368	10.6144	-0.683231	0.290089	10.7068	-0.68691	-0.0580438	10.9596	-0.412666	0.00161853	8.95452	-0.603088	-0.104952	9.91377	-0.776499	-0.171919	11.0744	-0.680989	0.0964786	10.6267
-0.904939	0.157216	11.8552	-0.78758	0.139585	11.9663	-0.638665	-0.209032	11.4711	-0.789618	0.160572	10.6633	-0.629847	0.293004	10.7436	-0.633728	-0.061165	11.0184	-0.3619	-0.00707251	8.99513	-0.552174	-0.112867	9.99883	-0.723967	-0.176677	11.15	-0.622865	0.0863507	10.6777
-0.832852	0.15172	11.8979	-0.724855	0.141166	12.0126	-0.576545	-0.213379	11.4621	-0.73105	0.153507	10.6988	-0.573609	0.294949	10.7629	-0.573448	-0.0615546	11.0604	-0.307134	-0.014132	9.02129	-0.502031	-0.119796	10.0677	-0.66688	-0.182158	11.2097	-0.561984	0.0759906	10.7155
-0.759108	0.146059	11.9246	-0.656356	0.142797	12.0442	-0.514916	-0.216047	11.4364	-0.670568	0.143256	10.7194	-0.516271	0.295936	10.7673	-0.507509	-0.0589246	11.0844	-0.249538	-0.0182999	9.03442	-0.451206	-0.124588	10.1216	-0.606092	-0.186913	11.2519	-0.498016	0.0647339	10.7401
-0.682833	0.13958	11.9357	-0.584312	0.144404	12.0619	-0.451408	-0.215496	11.3931	-0.608052	0.130346	10.7238	-0.45867	0.296039	10.7581	-0.438605	-0.0543623	11.0889	-0.191384	-0.0200274	9.03514	-0.398171	-0.126212	10.1621	-0.542837	-0.190129	11.2763	-0.43015	0.0517609	10.7512
-0.604649	0.13128	11.9319	-0.511297	0.144635	12.0663	-0.383365	-0.211803	11.3353	-0.544106	0.116347	10.7126	-0.399849	0.295451	10.7351	-0.36905	-0.0492928	11.0739	-0.135047	-0.0204398	9.02415	-0.341979	-0.124529	10.1888	-0.478588	-0.192389	11.2846	-0.359516	0.0375542	10.7496
-0.525495	0.12126	11.9125	-0.439354	0.14319	12.0581	-0.311627	-0.206963	11.2678	-0.479315	0.102851	10.6875	-0.33865	0.294378	10.6978	-0.300035	-0.0447046	11.0417	-0.0818395	-0.0206344	9.00243	-0.281998	-0.119824	10.2	-0.414348	-0.194943	11.2792	-0.288107	0.0232943	10.7366
-0.446064	0.111723	11.8732	-0.368902	0.141529	12.0384	-0.24016	-0.202392	11.1914	-0.414869	0.0909027	10.6506	-0.274615	0.292927	10.6462	-0.231503	-0.0406284	10.9962	-0.0303644	-0.0215144	8.97009	-0.217941	-0.112473	10.1941	-0.350535	-0.198738	11.262	-0.217678	0.0102199	10.7129
-0.366633	0.104616	11.812	-0.298502	0.141334	12.0081	-0.172637	-0.198206	11.1048	-0.352186	0.0815509	10.6032	-0.209227	0.290927	10.5814	-0.162384	-0.0368956	10.938	0.0215244	-0.0234554	8.92771	-0.151703	-0.103292	10.1732	-0.286484	-0.20324	11.2329	-0.147781	-0.00192175	10.6772
-0.287494	0.100144	11.7318	-0.226951	0.141944	11.9665	-0.109302	-0.194167	11.0069	-0.291213	0.0755425	10.5456	-0.144303	0.288158	10.5049	-0.0917839	-0.0334821	10.866	0.0753532	-0.026328	8.87668	-0.0860826	-0.093245	10.1405	-0.220906	-0.20677	11.1906	-0.0776264	-0.0138245	10.628
-0.208521	0.0965831	11.6414	-0.153814	0.140949	11.9119	-0.0474762	-0.190301	10.899	-0.22958	0.0727568	10.4776	-0.0811928	0.284554	10.4178	-0.0198989	-0.0305671	10.7787	0.130834	-0.0302348	8.81787	-0.0231869	-0.0831823	10.0986	-0.152517	-0.207361	11.1335	-0.00749141	-0.0258752	10.565
-0.128736	0.0923639	11.5474	-0.0795365	0.137813	11.842	0.0162037	-0.186542	10.7821	-0.165762	0.0722853	10.3997	-0.0193913	0.280665	10.3212	0.0516193	-0.0282134	10.6768	0.186659	-0.035632	8.75043	0.0376723	-0.0735025	10.0471	-0.0813866	-0.204583	11.062	0.0597384	-0.0373309	10.494
-0.048602	0.0881538	11.4494	-0.00475776	0.134103	11.7567	0.0825481	-0.182203	10.6552	-0.101552	0.0732843	10.3125	0.0420715	0.277196	10.2158	0.121436	-0.0264237	10.5622	0.242199	-0.0423267	8.67312	0.0978802	-0.0644913	9.98504	-0.00883223	-0.199338	10.9774	0.121785	-0.0475677	10.4223
0.0299516	0.0864004	11.3421	0.0695141	0.132454	11.6582	0.149051	-0.176295	10.5163	-0.0398972	0.075156	10.2161	0.103912	0.274757	10.1024	0.189123	-0.0252793	10.4365	0.298494	-0.0489548	8.58485	0.158464	-0.0564661	9.91184	0.0627627	-0.193664	10.8819	0.178848	-0.0566748	10.3533
0.104035	0.0890838	11.2214	0.141691	0.133336	11.5507	0.211912	-0.168233	10.3647	0.0185748	0.0774941	10.1101	0.165366	0.273409	9.98148	0.254926	-0.02503	10.3014	0.357118	-0.0538448	8.48468	0.219358	-0.0497932	9.82818	0.131892	-0.1889	10.7774	0.235734	-0.0659438	10.277
0.174214	0.0949696	11.0885	0.210668	0.13618	11.4378	0.270233	-0.158653	10.2016	0.0756661	0.0800219	9.99588	0.225133	0.273017	9.85355	0.318454	-0.02549	10.1583	0.416488	-0.0570438	8.37203	0.280253	-0.0448307	9.73517	0.197879	-0.185656	10.6653	0.296411	-0.0762673	10.1801
0.242894	0.101435	10.9474	0.275949	0.140133	11.321	0.325557	-0.148496	10.0294	0.132435	0.0826447	9.87581	0.282039	0.273461	9.7189	0.379163	-0.0260221	10.0079	0.471564	-0.0605583	8.2473	0.340147	-0.0414424	9.63418	0.261233	-0.183409	10.5455	0.362046	-0.0880583	10.0552
0.312527	0.106834	10.8013	0.339068	0.144853	11.1989	0.37875	-0.138101	9.85146	0.188317	0.0854374	9.74852	0.336025	0.274769	9.57731	0.437012	-0.0259036	9.84879	0.518583	-0.065913	8.111	0.397519	-0.0385838	9.52562	0.322565	-0.18138	10.4165	0.429057	-0.101507	9.91097
0.381482	0.111717	10.6503	0.401471	0.149508	11.0691	0.428797	-0.127416	9.66933	0.242538	0.0882005	9.60766	0.387604	0.277044	9.42829	0.493096	-0.025288	9.6785	0.560907	-0.0721005	7.96154	0.450992	-0.0351208	9.40946	0.382483	-0.178829	10.2755	0.494285	-0.117207	9.76042
0.447019	0.116833	10.4928	0.464862	0.152951	10.9279	0.475589	-0.116962	9.47874	0.294923	0.0904417	9.44924	0.437247	0.280366	9.27134	0.54799	-0.0248816	9.49649	0.604033	-0.0773667	7.79672	0.500722	-0.0307149	9.28495	0.441723	-0.175462	10.1192	0.555938	-0.134931	9.61245
0.50785	0.121987	10.3284	0.52968	0.154873	10.7728	0.519848	-0.107334	9.27282	0.344969	0.0916902	9.27762	0.484791	0.284474	9.10593	0.601197	-0.0252786	9.30374	0.647859	-0.0801327	7.62481	0.548231	-0.0263674	9.15143	0.500517	-0.1712	9.94687	0.614137	-0.152117	9.46406
0.565944	0.127039	10.1578	0.59499	0.156077	10.603	0.562032	-0.0981749	9.04775	0.391966	0.0919152	9.10033	0.52962	0.288865	8.9315	0.650658	-0.0260437	9.10157	0.685253	-0.0789073	7.46591	0.595052	-0.0232405	9.00805	0.558584	-0.166022	9.76054	0.668662	-0.166038	9.30788
0.623293	0.132113	9.98228	0.658419	0.158276	10.4211	0.601653	-0.0890873	8.80363	0.435612	0.0916882	8.92076	0.571122	0.293029	8.74757	0.694878	-0.0264422	8.89081	0.711477	-0.0737279	7.32619	0.641547	-0.0218589	8.85314	0.614506	-0.159964	9.56526	0.719135	-0.175656	9.13753
0.679881	0.137027	9.80168	0.717456	0.162425	10.2324	0.637542	-0.08039	8.54321	0.475841	0.0914502	8.73795	0.609106	0.296444	8.55474	0.733334	-0.0261107	8.67247	0.732085	-0.0693369	7.16905	0.686375	-0.0214874	8.68622	0.666732	-0.153439	9.36557	0.765387	-0.18309	8.95113
0.734161	0.140441	9.61457	0.770391	0.168633	10.0412	0.667662	-0.0725814	8.27084	0.512504	0.0912317	8.54988	0.643798	0.298571	8.35472	0.767036	-0.0256845	8.44757	0.75549	-0.0713005	6.95526	0.727736	-0.0212143	8.50877	0.714261	-0.147211	9.1636	0.807809	-0.190369	8.75018
0.784933	0.141501	9.41903	0.817499	0.175618	9.84832	0.690403	-0.0655553	7.99055	0.545849	0.0906348	8.35189	0.675436	0.298878	8.14925	0.796947	-0.0259121	8.21452	0.781472	-0.0777954	6.69994	0.764048	-0.0205593	8.32548	0.757054	-0.141784	8.9583	0.846704	-0.197963	8.53764
0.832159	0.141263	9.21365	0.860031	0.181511	9.65046	0.70684	-0.0585157	7.70138	0.576809	0.0897847	8.13725	0.70389	0.297153	7.93806	0.823436	-0.0271237	7.96982	0.804068	-0.0826551	6.44586	0.795382	-0.0199276	8.13868	0.79589	-0.136857	8.7454	0.881885	-0.204009	8.31665
0.876088	0.14178	8.9994	0.8995	0.184712	9.44247	0.719752	-0.0515199	7.39763	0.605774	0.0890277	7.90398	0.728528	0.293625	7.71811	0.845729	-0.0289289	7.70966	0.819509	-0.0827374	6.21124	0.822585	-0.0198348	7.94762	0.831372	-0.131378	8.52029	0.912807	-0.206833	8.08793
0.916407	0.144055	8.77803	0.937018	0.185166	9.21747	0.729692	-0.0457272	7.07763	0.631951	0.0883726	7.65905	0.74868	0.288557	7.48619	0.862645	-0.0308722	7.43373	0.828962	-0.0803667	5.9786	0.846611	-0.0204629	7.74803	0.863609	-0.124482	8.2786	0.938989	-0.206231	7.849
0.951727	0.147096	8.5496	0.972019	0.184389	8.97038	0.734004	-0.0422082	6.74329	0.65434	0.0871893	7.41097	0.763907	0.282191	7.24042	0.873028	-0.0327254	7.14465	0.833536	-0.077466	5.73239	0.86723	-0.021431	7.53635	0.891588	-0.11617	8.01759	0.959818	-0.203673	7.59419
0.980247	0.149271	8.31144	1.00327	0.184033	8.69943	0.730087	-0.0408505	6.39285	0.672575	0.0847751	7.16137	0.774222	0.274728	6.98154	0.876191	-0.0345837	6.84705	0.831756	-0.0738289	5.47026	0.8839	-0.0221301	7.30924	0.913764	-0.107273	7.73695	0.974353	-0.20022	7.31907
1.00141	0.149341	8.06026	1.02859	0.184637	8.41064	0.718882	-0.0404847	6.01755	0.686254	0.0812484	6.90809	0.779688	0.266366	6.71062	0.871876	-0.0366227	6.54459	0.82178	-0.0687302	5.19379	0.89637	-0.0222315	7.06518	0.928653	-0.098652	7.43774	0.981819	-0.195841	7.02348
1.01658	0.147187	7.79453	1.04658	0.185696	8.11338	0.70222	-0.0411095	5.61819	0.694679	0.077468	6.64803	0.780248	0.257132	6.42798	0.860708	-0.0392813	6.23931	0.804177	-0.0615103	4.90703	0.904892	-0.0220139	6.80537	0.935585	-0.0908186	7.12468	0.982243	-0.189912	6.71221
1.0278	0.143387	7.51233	1.05683	0.186823	7.81421	0.679535	-0.0438858	5.20598	0.697672	0.0747272	6.3748	0.775515	0.24658	6.13195	0.843624	-0.0428941	5.92847	0.781442	-0.0519183	4.61533	0.908981	-0.0221368	6.53515	0.935105	-0.0839225	6.80223	0.976171	-0.182409	6.38991
1.035	0.139356	7.2116	1.05936	0.187888	7.51242	0.646528	-0.0496465	4.79122	0.696171	0.073376	6.07818	0.765046	0.234187	5.82053	0.821155	-0.0475041	5.60696	0.755054	-0.0415636	4.32053	0.907487	-0.0226442	6.25771	0.927974	-0.0780821	6.47383	0.963813	-0.173847	6.05724
1.03578	0.135818	6.89414	1.05445	0.189219	7.20275	0.599171	-0.0575312	4.37378	0.69157	0.0728214	5.7562	0.748175	0.219537	5.49177	0.791914	-0.0521244	5.26624	0.724123	-0.0335467	4.01985	0.899293	-0.0226617	5.97087	0.914646	-0.0735552	6.13624	0.944901	-0.164708	5.71173
1.0277	0.132157	6.56631	1.04137	0.190338	6.87629	0.537799	-0.0659737	3.95649	0.683915	0.0714537	5.41898	0.723334	0.202651	5.14402	0.754081	-0.0559936	4.90258	0.687166	-0.0298032	3.71143	0.884654	-0.0210771	5.66867	0.893678	-0.0705937	5.77962	0.919112	-0.155078	5.35174
1.01137	0.1271	6.23326	1.01989	0.190546	6.52098	0.467537	-0.0749153	3.552	0.671782	0.0678077	5.07904	0.688732	0.183661	4.77571	0.706879	-0.0588424	4.51632	0.642049	-0.0279681	3.39831	0.863418	-0.0177679	5.3468	0.863054	-0.0694294	5.39328	0.886471	-0.144234	4.97992
0.989359	0.121422	5.89193	0.989579	0.188905	6.12268	0.395929	-0.0835337	3.1733	0.652645	0.0604803	4.73596	0.642942	0.162862	4.38708	0.655225	-0.0613317	4.11851	0.585149	-0.0235533	3.08808	0.833656	-0.0136012	5.00187	0.819922	-0.0701522	4.97204	0.847071	-0.130747	4.60045
0.964936	0.117475	5.53675	0.949681	0.184864	5.67477	0.332759	-0.0883617	2.83576	0.623838	0.049127	4.37693	0.586668	0.141502	3.98889	0.606804	-0.063222	3.71976	0.516935	-0.0152798	2.79498	0.791315	-0.00948027	4.62785	0.763063	-0.0721832	4.53081	0.800909	-0.113254	4.21629
0.937933	0.115952	5.1644	0.897889	0.178453	5.19162	0.286213	-0.0829224	2.56097	0.581625	0.0346434	3.98879	0.521385	0.121176	3.59575	0.56645	-0.0637836	3.32753	0.443642	-0.00628051	2.53832	0.734255	-0.0057972	4.22455	0.692248	-0.0746899	4.0913	0.747946	-0.0922113	3.82757
0.906073	0.113942	4.76879	0.831076	0.169813	4.69691	0.25906	-0.0668642	2.36121	0.522202	0.0185764	3.57529	0.4493	0.103351	3.22255	0.523395	-0.061831	2.94757	0.3765	-0.000772711	2.33094	0.664316	-0.00280966	3.80593	0.609956	-0.0759659	3.68269	0.687649	-0.0710464	3.43635
0.859628	0.108711	4.33156	0.746258	0.159013	4.21523	0.248516	-0.0459651	2.21353	0.446132	0.00246576	3.17138	0.378968	0.0883725	2.8869	0.459022	-0.0568367	2.59369	0.325563	0.000789956	2.16069	0.586163	-0.00115052	3.39717	0.525025	-0.0740577	3.32457	0.619144	-0.0535564	3.04671
0.789569	0.099799	3.85125	0.647454	0.146526	3.7697	0.249973	-0.0271538	2.07923	0.364388	-0.0118498	2.83078	0.322214	0.0760075	2.60777	0.362591	-0.0480454	2.28779	0.297718	-0.000494591	2.00739	0.506145	-0.00217112	3.02396	0.448055	-0.0675338	3.02505	0.540328	-0.0409442	2.673
0.68674	0.087068	3.3721	0.543312	0.133187	3.38075	0.257473	-0.0123638	1.93485	0.296343	-0.0209208	2.58322	0.290041	0.0660664	2.40185	0.257599	-0.0347896	2.05103	0.288374	-0.00272806	1.85849	0.431448	-0.00705754	2.70335	0.389979	-0.056111	2.78115	0.450642	-0.030897	2.33695
0.555151	0.0669908	2.97808	0.446076	0.119982	3.06393	0.26252	-0.000131902	1.78647	0.261614	-0.0214451	2.40655	0.281963	0.0590026	2.25443	0.181038	-0.0169819	1.89139	0.285262	-0.00475634	1.71498	0.369067	-0.0163314	2.44482	0.355063	-0.0419258	2.57007	0.351497	-0.0210951	2.05902
0.415399	0.0389471	2.71017	0.372096	0.108531	2.80849	0.260067	0.00846683	1.64031	0.269288	-0.0122857	2.2523	0.28921	0.0557327	2.12822	0.159686	0.00183139	1.78791	0.278833	-0.00606639	1.57812	0.32517	-0.0282311	2.23998	0.341235	-0.0270403	2.3727	0.258913	-0.0132135	1.83912
0.311761	0.0119312	2.52659	0.333533	0.100398	2.58158	0.250599	0.0111875	1.49332	0.30762	0.00317239	2.09098	0.302913	0.0570818	1.98651	0.182314	0.0135308	1.68808	0.268784	-0.00679273	1.44524	0.304466	-0.0401802	2.06572	0.344215	-0.0131854	2.17346	0.196882	-0.0112088	1.65755
0.286599	-6.55436e-05	2.34273	0.336555	0.0976491	2.35394	0.238776	0.00772631	1.33924	0.351709	0.0193609	1.92425	0.316165	0.0615352	1.8178	0.226473	0.0104419	1.54439	0.25828	-0.00652591	1.31227	0.309963	-0.0499584	1.8984	0.353956	-0.0013235	1.97099	0.185825	-0.0180944	1.49375
0.342985	0.00793088	2.11509	0.369781	0.101894	2.12096	0.226993	0.000747092	1.1795	0.3799	0.031598	1.75981	0.324016	0.0652388	1.6358	0.267348	-0.00666096	1.35132	0.247924	-0.00437075	1.18043	0.332612	-0.0565658	1.72739	0.363061	0.00703137	1.76569	0.212778	-0.0295424	1.33695
0.431116	0.0265435	1.86467	0.414375	0.113201	1.90295	0.21406	-0.00610019	1.02113	0.389615	0.0383793	1.59057	0.321678	0.0642862	1.45508	0.289406	-0.0272182	1.14576	0.236321	-0.000913905	1.05375	0.354646	-0.059019	1.55355	0.365053	0.0102598	1.55738	0.244959	-0.0382285	1.18743
0.493167	0.0436969	1.63028	0.44994	0.128949	1.71753	0.197843	-0.0110948	0.868315	0.388946	0.0394889	1.39952	0.307782	0.0570382	1.28006	0.281219	-0.0406212	0.96335	0.222762	0.00204944	0.931123	0.359508	-0.0564037	1.3783	0.358309	0.00772382	1.34453	0.252723	-0.0381282	1.04611
0.502434	0.0538625	1.42086	0.45703	0.13948	1.52861	0.177072	-0.0138089	0.722285	0.382381	0.0347536	1.17484	0.285703	0.0450004	1.10105	0.246681	-0.0441563	0.807363	0.207002	0.00352998	0.807375	0.344568	-0.0494865	1.20001	0.342076	0.000989479	1.12768	0.234886	-0.0315052	0.909218
0.470044	0.0567557	1.20981	0.417746	0.133975	1.27838	0.153124	-0.0157051	0.581956	0.359728	0.0254791	0.921941	0.259147	0.0299143	0.907397	0.199898	-0.0419513	0.656255	0.188379	0.00459138	0.68064	0.314652	-0.0402187	1.01683	0.315286	-0.00809435	0.907914	0.204937	-0.0238338	0.767901
0.412241	0.0521373	0.969749	0.326372	0.106082	0.923281	0.128248	-0.0182881	0.447139	0.306239	0.0137874	0.651236	0.229479	0.0140151	0.698236	0.153995	-0.0380262	0.49078	0.165454	0.00703852	0.557337	0.274127	-0.030369	0.829265	0.276481	-0.0166497	0.690959	0.174791	-0.0196254	0.614791
0.340083	0.0407948	0.708945	0.209844	0.0663072	0.533333	0.103534	-0.0215831	0.320121	0.222172	0.00258952	0.387008	0.193514	0.000497087	0.491743	0.112986	-0.0331289	0.321025	0.137801	0.0105263	0.439901	0.22566	-0.0209314	0.64322	0.226298	-0.0220269	0.487887	0.144783	-0.0179002	0.45572
0.254719	0.0266769	0.459168	0.104133	0.0296609	0.212212	0.0773549	-0.0223689	0.206405	0.132293	-0.00506295	0.172504	0.147551	-0.00733777	0.308269	0.0761358	-0.0262551	0.174917	0.104838	0.012449	0.322153	0.172886	-0.0130759	0.461006	0.165895	-0.0218097	0.310056	0.110399	-0.015725	0.303053
0.157696	0.0140894	0.249427	0.0395163	0.00884055	0.044469	0.0481026	-0.0172793	0.111759	0.0626681	-0.0066243	0.0481088	0.0919475	-0.00787281	0.163543	0.0432167	-0.0168625	0.0766658	0.0661109	0.0101597	0.197331	0.11994	-0.00780771	0.28565	0.100345	-0.0156559	0.167085	0.0691312	-0.0108808	0.169141
0.0647147	0.00517686	0.0931293	0.0101429	0.00126037	-0.00377216	0.0196965	-0.00794707	0.0414413	0.0205903	-0.00362448	0.00431008	0.0382685	-0.00414783	0.0605287	0.0167332	-0.00709226	0.023213	0.0273051	0.00481506	0.0800705	0.0675657	-0.00271285	0.14472	0.0410833	-0.007082	0.0628259	0.0286825	-0.00478085	0.0648106
0	0	0	0	0	0	0	0	0	0	0	0	0	0	0	0	0	0	0	0	0	0.0130976	0.00676941	0.0818953	0	0	0	0	0	0

## Sheet: Lower forelimb
Horse 1			Horse 2			Horse 3			Horse 4			Horse 5			Horse 6			Horse 7			Horse 8			Horse 9			Horse 10
X	Y	Z	X	Y	Z	X	Y	Z	X	Y	Z	X	Y	Z	X	Y	Z	X	Y	Z	X	Y	Z	X	Y	Z	X	Y	Z
-0.319405	0.187477	1.04848	-0.752109	0.0931511	1.91132	-1.14099	0.180156	2.00645	-0.3316	0.128781	0.744086	-0.903416	0.134809	1.67095	-0.280596	-0.108525	1.02323	-0.39299	0.00950782	1.26137	-0.0851836	0.0495418	0.236034	0.0139445	-0.135869	0.604225	-0.199154	-0.0765977	0.520865
-0.359778	0.340427	1.16938	-0.961242	0.044376	2.04458	-1.21405	0.0616181	2.26557	-0.671103	0.132312	1.14053	-0.801141	0.0524638	1.87519	-0.609711	-0.100515	1.48279	-0.459318	0.030437	1.51721	-0.288748	0.0483378	0.694452	-0.294222	-0.112119	1.02182	-0.379256	-0.0578733	0.933736
-0.385267	0.477915	1.20602	-1.11893	-0.0411192	1.99799	-1.06635	-0.131222	2.30861	-0.973346	0.0886496	1.50227	-0.550632	-0.0678126	1.92656	-0.95058	-0.046719	1.91177	-0.48492	0.0574897	1.65063	-0.528979	0.0476437	1.23909	-0.71807	-0.0661553	1.51763	-0.568517	-0.0159486	1.40382
-0.477291	0.527841	1.37781	-1.21922	-0.129656	2.00697	-0.863685	-0.295646	2.50093	-1.03965	-0.00268871	1.75826	-0.373729	-0.154953	2.05122	-1.13859	0.0587957	2.26316	-0.529954	0.0830513	1.82387	-0.703099	0.0685124	1.66206	-1.14461	-0.0325739	2.03811	-0.696515	0.0284506	1.83887
-0.641214	0.444982	1.79884	-1.26082	-0.192705	2.28616	-0.735289	-0.348845	2.96375	-0.823203	-0.123596	1.88732	-0.438509	-0.154456	2.41578	-1.09302	0.197045	2.52046	-0.600831	0.0985185	2.08447	-0.760598	0.118164	1.85832	-1.46382	-0.0412497	2.52962	-0.724109	0.0596136	2.1754
-0.78546	0.295042	2.32706	-1.2479	-0.227082	2.82184	-0.69691	-0.252375	3.41522	-0.55026	-0.220768	1.97653	-0.656516	-0.0909237	2.91196	-0.933955	0.302471	2.71022	-0.622166	0.0941998	2.2993	-0.763292	0.171544	1.959	-1.62438	-0.0772463	2.94919	-0.674333	0.0723632	2.41108
-0.825895	0.167607	2.7784	-1.17626	-0.230874	3.40611	-0.732967	-0.00822042	3.57249	-0.460057	-0.240777	2.12134	-0.861652	-0.0129203	3.35123	-0.809051	0.306263	2.85835	-0.520437	0.062114	2.33521	-0.785634	0.199359	2.12568	-1.62169	-0.100401	3.265	-0.57696	0.0631026	2.55183
-0.798238	0.105102	3.02558	-1.03611	-0.201237	3.82357	-0.752847	0.239273	3.44262	-0.566145	-0.18215	2.32342	-0.913351	0.0379015	3.58137	-0.761069	0.196971	2.96435	-0.332453	0.0157964	2.25095	-0.839283	0.187784	2.40091	-1.45687	-0.0718048	3.44763	-0.461664	0.036219	2.63284
-0.759108	0.0663474	3.10206	-0.811015	-0.145926	3.96113	-0.669022	0.325218	3.21904	-0.69591	-0.0856449	2.49719	-0.817025	0.0607796	3.64869	-0.692056	0.0473746	3.03671	-0.175492	-0.0160956	2.24156	-0.861303	0.143579	2.66394	-1.18304	0.0108763	3.51134	-0.371335	0.00566588	2.73771
-0.729829	0.0095257	3.08059	-0.533675	-0.0798945	3.89611	-0.464998	0.236278	3.1012	-0.70355	0.0111941	2.57666	-0.632984	0.0708752	3.67059	-0.502503	-0.0635619	3.09705	-0.148467	-0.0130235	2.45929	-0.790139	0.0755414	2.79064	-0.865693	0.11033	3.5136	-0.350114	-0.0148732	2.95071
-0.641976	-0.0425902	3.06944	-0.264478	-0.0147461	3.79238	-0.26461	0.128228	3.20309	-0.594167	0.097793	2.59369	-0.426614	0.0807721	3.76005	-0.230369	-0.0973652	3.20993	-0.241278	0.0101805	2.84929	-0.633439	0.00179958	2.78916	-0.566188	0.18724	3.5141	-0.411303	-0.022628	3.28375
-0.504559	-0.0405438	3.13282	-0.0937736	0.0434819	3.8184	-0.200533	0.124114	3.5676	-0.431892	0.176142	2.61543	-0.280032	0.0842305	3.97741	-0.0341602	-0.0697194	3.43763	-0.402588	0.0288055	3.284	-0.445018	-0.0507787	2.7753	-0.322903	0.220771	3.57476	-0.534423	-0.0227784	3.67978
-0.365833	0.0384429	3.3043	-0.0933967	0.100629	4.083	-0.310811	0.164199	4.10623	-0.284724	0.240106	2.70189	-0.2752	0.0657139	4.34783	-0.0630483	-0.00351049	3.82592	-0.573192	0.0303368	3.66232	-0.276405	-0.0592596	2.85719	-0.171835	0.226021	3.74107	-0.694836	-0.0205157	4.08056
-0.329083	0.141713	3.58853	-0.271267	0.13927	4.59059	-0.529069	0.14329	4.70171	-0.222902	0.265365	2.906	-0.47166	0.0137346	4.8773	-0.309819	0.0738332	4.3329	-0.696651	0.0197872	3.94911	-0.171627	-0.0319676	3.06927	-0.157909	0.223021	4.05164	-0.852009	-0.0186732	4.44972
-0.416942	0.193173	3.97231	-0.573795	0.143359	5.25057	-0.757931	0.0475594	5.25694	-0.303754	0.228009	3.269	-0.787388	-0.0534391	5.47146	-0.632986	0.141973	4.86274	-0.72395	0.00281112	4.1287	-0.179578	0.00683416	3.41356	-0.30891	0.22611	4.51531	-0.957756	-0.0183859	4.76607
-0.615793	0.155245	4.43425	-0.903997	0.103278	5.92339	-0.899171	-0.0316875	5.70203	-0.490727	0.138982	3.74701	-1.07817	-0.102048	6.00525	-0.885153	0.185359	5.32234	-0.669293	-0.0162366	4.23866	-0.327852	0.0380731	3.87954	-0.564008	0.23027	5.05368	-0.979702	-0.0196557	5.01922
-0.845793	0.051996	4.90911	-1.17369	0.0221145	6.4873	-0.908977	-0.0266247	6.00021	-0.679323	0.0335957	4.23986	-1.21638	-0.102876	6.3714	-0.999627	0.205079	5.67463	-0.601634	-0.0292781	4.35744	-0.552265	0.0627986	4.4002	-0.822853	0.225465	5.57327	-0.950241	-0.0203313	5.23994
-1.03828	-0.0569945	5.34611	-1.33058	-0.0698077	6.89649	-0.834332	0.0298085	6.2029	-0.791225	-0.0583586	4.6731	-1.2044	-0.0638682	6.58758	-1.00201	0.212815	5.93491	-0.581075	-0.0281939	4.54708	-0.756546	0.0880354	4.88713	-0.991967	0.203872	5.99257	-0.923465	-0.0184444	5.47223
-1.14247	-0.135525	5.72434	-1.37353	-0.146415	7.18642	-0.758292	0.0736363	6.40164	-0.832306	-0.123439	5.04136	-1.11805	-0.0146938	6.73641	-0.940575	0.220098	6.1349	-0.608916	-0.0152605	4.80024	-0.878151	0.117634	5.28353	-1.04679	0.172171	6.3099	-0.933219	-0.0138853	5.74327
-1.15004	-0.169426	6.05967	-1.31834	-0.184276	7.40714	-0.736055	0.0769241	6.65681	-0.838669	-0.150461	5.35288	-1.03154	0.0170311	6.89751	-0.867909	0.23208	6.31677	-0.656637	0.000826102	5.07449	-0.929482	0.148275	5.60692	-1.02098	0.143994	6.56516	-0.96798	-0.00901285	6.03945
-1.09612	-0.17743	6.3692	-1.20902	-0.181142	7.61089	-0.77614	0.0605335	6.97743	-0.837991	-0.140792	5.62043	-0.982346	0.0264478	7.10654	-0.811002	0.246143	6.51118	-0.698889	0.0126359	5.33769	-0.937903	0.175205	5.89051	-0.952692	0.132265	6.79891	-1.00741	-0.00613485	6.33836
-1.0435	-0.180625	6.66057	-1.10658	-0.158838	7.83234	-0.860542	0.0473912	7.34449	-0.846652	-0.115469	5.87445	-0.978278	0.0233573	7.3627	-0.789495	0.259654	6.74041	-0.727537	0.0193621	5.58027	-0.926515	0.195278	6.15789	-0.88426	0.137583	7.03972	-1.04036	-0.00564712	6.62662
-1.04601	-0.193666	6.94169	-1.05527	-0.139446	8.09013	-0.948246	0.0450614	7.71283	-0.874575	-0.0996191	6.15142	-1.02186	0.0174325	7.65982	-0.806119	0.268603	7.00688	-0.74012	0.0216616	5.80226	-0.915054	0.209211	6.42332	-0.841983	0.14876	7.29977	-1.06528	-0.00628759	6.90385
-1.10452	-0.206553	7.22312	-1.0827	-0.139949	8.3922	-0.996863	0.0523797	8.031	-0.914941	-0.0956081	6.45314	-1.0909	0.0112819	7.97262	-0.85615	0.269848	7.3031	-0.742708	0.0208702	6.01112	-0.921478	0.218626	6.69954	-0.84598	0.153655	7.58833	-1.08136	-0.00690783	7.17152
-1.17849	-0.205603	7.5152	-1.1589	-0.15694	8.71536	-0.997399	0.0652651	8.28518	-0.956571	-0.0924	6.75594	-1.15133	0.00370941	8.27125	-0.92032	0.259455	7.60908	-0.745051	0.018856	6.21653	-0.946965	0.224834	6.98745	-0.894669	0.147983	7.90326	-1.08886	-0.00767373	7.43104
-1.2298	-0.188828	7.81807	-1.24207	-0.180582	9.03218	-0.97604	0.0765484	8.50871	-0.992913	-0.0829735	7.04032	-1.1724	-0.00628148	8.52993	-0.97625	0.240387	7.90081	-0.754235	0.0174438	6.42291	-0.978691	0.226689	7.27185	-0.960217	0.139794	8.22356	-1.09119	-0.00930871	7.68472
-1.25391	-0.171313	8.12005	-1.2941	-0.202355	9.3191	-0.95752	0.0796797	8.73779	-1.02282	-0.0724146	7.3076	-1.15443	-0.0172503	8.75112	-1.00701	0.219604	8.16079	-0.768195	0.0166858	6.62534	-1.00422	0.222964	7.53763	-1.01356	0.139605	8.52404	-1.09161	-0.0122398	7.93489
-1.26206	-0.164519	8.40823	-1.29906	-0.219265	9.5712	-0.947366	0.0756472	8.9805	-1.03922	-0.0670508	7.56654	-1.11957	-0.0276598	8.95566	-1.00842	0.204872	8.3879	-0.778635	0.0152036	6.81728	-1.01781	0.215501	7.78155	-1.03474	0.153119	8.78591	-1.08985	-0.0156006	8.18172
-1.26244	-0.168793	8.67807	-1.27052	-0.22998	9.79737	-0.943226	0.0696029	9.22818	-1.03804	-0.0680219	7.81949	-1.09028	-0.0364255	9.16397	-0.989559	0.197142	8.59641	-0.780249	0.0121243	6.99767	-1.01579	0.209374	8.00886	-1.02809	0.173964	9.01126	-1.08353	-0.0179698	8.42228
-1.25317	-0.174092	8.93419	-1.22739	-0.23294	10.0084	-0.94161	0.0643748	9.46844	-1.0231	-0.0731554	8.06433	-1.07339	-0.0436818	9.37932	-0.965292	0.193566	8.80233	-0.773487	0.00857078	7.17054	-0.997466	0.208013	8.22349	-1.00661	0.192543	9.2142	-1.0712	-0.0180384	8.65329
-1.23546	-0.174053	9.1793	-1.18948	-0.225068	10.2153	-0.93509	0.0587249	9.68982	-1.0065	-0.0802196	8.30014	-1.06241	-0.0497292	9.59047	-0.949575	0.191394	9.01469	-0.763237	0.00664786	7.34021	-0.970672	0.208962	8.42658	-0.982694	0.201356	9.4087	-1.05399	-0.0155822	8.87295
-1.21243	-0.168905	9.41326	-1.16358	-0.206212	10.4226	-0.91581	0.0515741	9.88303	-0.994028	-0.0871035	8.52693	-1.04919	-0.0546539	9.78447	-0.946273	0.191121	9.23223	-0.753423	0.00751963	7.50769	-0.94681	0.207028	8.62034	-0.962614	0.203176	9.60265	-1.03365	-0.011474	9.08164
-1.18743	-0.163749	9.63529	-1.14756	-0.181464	10.6315	-0.883722	0.0449417	10.0482	-0.984407	-0.0920012	8.74194	-1.02839	-0.0583	9.95357	-0.950433	0.193949	9.44788	-0.744643	0.0107626	7.67086	-0.931037	0.200352	8.80733	-0.9455	0.204986	9.79563	-1.01068	-0.00804201	9.28008
-1.16117	-0.162679	9.84695	-1.13296	-0.158068	10.8344	-0.846301	0.0411263	10.1921	-0.97165	-0.0951948	8.94326	-0.998299	-0.0601794	10.097	-0.952905	0.199727	9.65131	-0.734457	0.0153159	7.82659	-0.918934	0.192537	8.98661	-0.92879	0.213339	9.98516	-0.98378	-0.00757532	9.4682
-1.13302	-0.167096	10.0486	-1.1139	-0.143749	11.0213	-0.808858	0.0409488	10.3207	-0.951696	-0.0992011	9.13437	-0.958553	-0.0597467	10.2166	-0.946663	0.207701	9.83393	-0.720057	0.0201334	7.97243	-0.904052	0.188436	9.15401	-0.908085	0.227499	10.1661	-0.951477	-0.0107249	9.64501
-1.10067	-0.176448	10.2416	-1.08709	-0.14085	11.1854	-0.770099	0.043748	10.4362	-0.923467	-0.106077	9.32105	-0.912202	-0.0570429	10.3174	-0.927752	0.218053	9.99257	-0.70067	0.0242885	8.10659	-0.883139	0.189902	9.30711	-0.880686	0.241758	10.3328	-0.913741	-0.0152639	9.80839
-1.06123	-0.189975	10.428	-1.05237	-0.145897	11.3289	-0.726211	0.0489692	10.5387	-0.889415	-0.115329	9.50108	-0.864544	-0.052896	10.4053	-0.895654	0.231593	10.1304	-0.677131	0.0275201	8.22906	-0.855495	0.195997	9.44719	-0.845792	0.249826	10.4802	-0.871799	-0.0192283	9.95554
-1.01386	-0.206242	10.6072	-1.01044	-0.153336	11.459	-0.676169	0.0559361	10.6258	-0.852803	-0.12553	9.66738	-0.820551	-0.0484373	10.4846	-0.853795	0.247572	10.2528	-0.650326	0.0300436	8.3402	-0.821102	0.205244	9.57654	-0.804898	0.250115	10.607	-0.827002	-0.0222351	10.084
-0.96079	-0.222087	10.7698	-0.960988	-0.157909	11.5819	-0.6225	0.0633935	10.6946	-0.81541	-0.13625	9.81454	-0.779755	-0.0446425	10.5548	-0.809187	0.263615	10.3632	-0.619832	0.0326401	8.44054	-0.782059	0.21614	9.69423	-0.761183	0.246209	10.717	-0.78008	-0.0255536	10.1931
-0.90449	-0.233886	10.9057	-0.90615	-0.158276	11.6973	-0.568089	0.0696892	10.7453	-0.775998	-0.147676	9.94417	-0.737059	-0.0420791	10.612	-0.767269	0.277171	10.4624	-0.584601	0.0355579	8.52824	-0.741201	0.227154	9.79825	-0.717132	0.242878	10.8157	-0.730542	-0.0293477	10.2841
-0.845486	-0.240707	11.015	-0.848139	-0.155211	11.8005	-0.512896	0.0737175	10.7803	-0.732979	-0.15951	10.059	-0.686749	-0.040969	10.6522	-0.7282	0.287332	10.5489	-0.544041	0.0384257	8.60092	-0.700151	0.23693	9.88734	-0.673627	0.242828	10.9062	-0.677058	-0.0328642	10.359
-0.783346	-0.245768	11.1075	-0.789497	-0.149391	11.8877	-0.455461	0.0749566	10.8002	-0.685786	-0.169924	10.161	-0.627671	-0.0409406	10.6751	-0.687404	0.294219	10.6208	-0.499092	0.0400796	8.65908	-0.657248	0.244647	9.96199	-0.628701	0.244878	10.9861	-0.617569	-0.0348686	10.4191
-0.718328	-0.25237	11.1908	-0.731506	-0.141233	11.9569	-0.395431	0.0744704	10.8019	-0.634681	-0.176825	10.2515	-0.562917	-0.041321	10.6844	-0.64092	0.298334	10.6753	-0.451412	0.0402499	8.70637	-0.611064	0.249578	10.0214	-0.579369	0.246848	11.051	-0.551861	-0.034873	10.4648
-0.650618	-0.260035	11.2634	-0.672954	-0.131452	12.009	-0.334175	0.0747856	10.7848	-0.579774	-0.179031	10.3311	-0.496618	-0.0416443	10.6846	-0.587352	0.30005	10.7101	-0.402355	0.0399149	8.7457	-0.561174	0.251402	10.0648	-0.523334	0.247222	11.0973	-0.481709	-0.0330898	10.4952
-0.57911	-0.265373	11.3191	-0.61276	-0.122237	12.0442	-0.27217	0.0780137	10.7519	-0.521756	-0.177655	10.3961	-0.431064	-0.0418557	10.676	-0.527139	0.300083	10.7244	-0.352704	0.0403659	8.77448	-0.508051	0.250709	10.0922	-0.461293	0.247194	11.1254	-0.410739	-0.0303679	10.51
-0.502744	-0.266991	11.3543	-0.549886	-0.116353	12.063	-0.208775	0.0828217	10.7085	-0.461705	-0.174312	10.4414	-0.366522	-0.0421355	10.6555	-0.46109	0.299074	10.7195	-0.302793	0.0416541	8.78889	-0.45148	0.248858	10.1059	-0.395958	0.248445	11.1371	-0.341503	-0.0272904	10.5103
-0.423127	-0.266313	11.3713	-0.484169	-0.115564	12.0672	-0.144311	0.0858253	10.6583	-0.400766	-0.170294	10.4649	-0.302314	-0.0424689	10.6192	-0.391615	0.297683	10.699	-0.252615	0.0430128	8.78882	-0.392266	0.246833	10.1078	-0.330692	0.252279	11.1344	-0.274115	-0.0239018	10.4973
-0.343562	-0.264915	11.3745	-0.415887	-0.118589	12.0601	-0.0807486	0.0842202	10.6014	-0.33954	-0.16649	10.4715	-0.237425	-0.0423115	10.5665	-0.321696	0.29612	10.6665	-0.201376	0.0439341	8.77914	-0.332095	0.244746	10.0984	-0.267148	0.257825	11.1181	-0.206761	-0.0200159	10.4719
-0.266058	-0.262018	11.3658	-0.34495	-0.123137	12.0445	-0.0192948	0.0788093	10.5332	-0.278444	-0.1637	10.4665	-0.170911	-0.0407989	10.5002	-0.253362	0.294227	10.6238	-0.148337	0.0448304	8.76382	-0.272251	0.241976	10.0767	-0.205472	0.263388	11.0886	-0.137822	-0.01589	10.4343
-0.189172	-0.257036	11.3421	-0.270896	-0.126515	12.0212	0.0402215	0.0724917	10.45	-0.217011	-0.161901	10.4505	-0.102674	-0.0374684	10.4231	-0.186535	0.291375	10.5694	-0.093512	0.0464444	8.74147	-0.212393	0.238329	10.0423	-0.144546	0.267436	11.0469	-0.0674679	-0.0127243	10.3853
-0.110855	-0.250553	11.2987	-0.194185	-0.127659	11.9871	0.0994133	0.0681821	10.3521	-0.154178	-0.160485	10.4213	-0.0339425	-0.0330649	10.3365	-0.121106	0.287406	10.5019	-0.0378894	0.0490036	8.708	-0.152465	0.234214	9.99537	-0.0832407	0.269471	10.9933	0.00304511	-0.012209	10.3248
-0.0307592	-0.244053	11.2333	-0.116195	-0.12667	11.9384	0.160548	0.0665209	10.2426	-0.0893562	-0.159108	10.3773	0.0330571	-0.0293186	10.2397	-0.0573494	0.28299	10.4212	0.0172593	0.0519132	8.66094	-0.0935192	0.230355	9.93708	-0.0206108	0.269835	10.9271	0.072272	-0.0154766	10.2525
0.0488372	-0.238095	11.1496	-0.039625	-0.123844	11.8738	0.224469	0.0660704	10.1222	-0.0238888	-0.158527	10.3211	0.0966989	-0.0275012	10.1316	0.0058893	0.279368	10.3281	0.0714094	0.0539809	8.60221	-0.035878	0.226998	9.86722	0.0438315	0.269155	10.8456	0.139222	-0.0210735	10.1703
0.126118	-0.232851	11.0534	0.0333649	-0.11954	11.7933	0.288244	0.0653495	9.99169	0.0404173	-0.159758	10.2559	0.156678	-0.0278236	10.0128	0.0708522	0.276957	10.2229	0.125041	0.0542257	8.53324	0.02192	0.22407	9.78475	0.109811	0.267856	10.7477	0.204177	-0.0258255	10.0816
0.200475	-0.228852	10.95	0.102494	-0.11493	11.7003	0.348015	0.0636755	9.85421	0.102669	-0.163102	10.1833	0.213863	-0.0295721	9.88634	0.138692	0.275064	10.1056	0.178979	0.0525528	8.45335	0.0814185	0.221342	9.68973	0.17614	0.265978	10.635	0.268522	-0.0268492	9.98931
0.272611	-0.227135	10.8418	0.168868	-0.11167	11.5972	0.402366	0.0609262	9.71284	0.163171	-0.167805	10.1021	0.268907	-0.0323442	9.75463	0.206733	0.272305	9.9787	0.233639	0.0500236	8.36109	0.141459	0.218634	9.58534	0.241194	0.263286	10.5114	0.333737	-0.0239551	9.89103
0.342991	-0.228016	10.7273	0.233856	-0.111704	11.4861	0.453414	0.0569993	9.56462	0.222341	-0.173107	10.0111	0.322276	-0.0363056	9.61819	0.271681	0.268062	9.84392	0.288604	0.0481278	8.2581	0.199513	0.215935	9.47418	0.303498	0.259572	10.3808	0.399248	-0.0192389	9.7817
0.412023	-0.230376	10.6029	0.298452	-0.116162	11.3685	0.502103	0.0518837	9.40487	0.280715	-0.178973	9.90974	0.374324	-0.0421021	9.47526	0.33217	0.262791	9.70162	0.343154	0.0474804	8.14777	0.254106	0.213392	9.35635	0.362573	0.255081	10.2445	0.463191	-0.015187	9.65926
0.479994	-0.232168	10.4667	0.363728	-0.123942	11.2434	0.548304	0.045918	9.23153	0.338723	-0.185789	9.79895	0.425416	-0.0502109	9.32438	0.389705	0.257881	9.55079	0.396319	0.0478593	8.03225	0.305741	0.211186	9.23007	0.418395	0.250149	10.1025	0.523764	-0.0130885	9.52699
0.546683	-0.232191	10.3228	0.43075	-0.133223	11.109	0.592138	0.0396288	9.04601	0.396203	-0.193547	9.67952	0.475289	-0.0602656	9.16518	0.445313	0.254361	9.39284	0.446699	0.0485209	7.91003	0.355285	0.209191	9.09606	0.471447	0.24504	9.95381	0.580403	-0.0120227	9.38911
0.612015	-0.231204	10.1753	0.500003	-0.14128	10.9633	0.634498	0.0329801	8.8499	0.451814	-0.200991	9.55066	0.522918	-0.0709707	8.99828	0.498867	0.252239	9.22718	0.492471	0.0492593	7.77633	0.403387	0.206954	8.9538	0.522422	0.239557	9.79671	0.633306	-0.0105137	9.24505
0.675971	-0.231216	10.0231	0.569135	-0.146124	10.8052	0.674713	0.0248448	8.645	0.504354	-0.206644	9.41047	0.567448	-0.0808738	8.82376	0.549511	0.250497	9.05024	0.532693	0.0502875	7.62782	0.450494	0.20393	8.80074	0.572047	0.233402	9.62899	0.683005	-0.00764353	9.09144
0.738623	-0.233723	9.86052	0.634153	-0.146648	10.635	0.711087	0.0149977	8.4309	0.553513	-0.210411	9.25884	0.608295	-0.0890531	8.64095	0.597099	0.248102	8.85744	0.568163	0.0515384	7.46698	0.496823	0.199893	8.63326	0.620846	0.226449	9.44742	0.730536	-0.00398633	8.92745
0.798226	-0.238021	9.68446	0.691921	-0.143293	10.4532	0.743284	0.00450247	8.2042	0.599519	-0.21381	9.09892	0.645003	-0.0954028	8.44886	0.641401	0.244729	8.65121	0.600759	0.0524135	7.29949	0.54115	0.195354	8.45503	0.668161	0.218756	9.25193	0.776602	-0.000319088	8.75591
0.852879	-0.241978	9.49809	0.741918	-0.137702	10.2593	0.771938	-0.00554095	7.96371	0.642515	-0.218198	8.93357	0.676817	-0.100031	8.24723	0.681872	0.240513	8.4386	0.631616	0.0523205	7.12774	0.581804	0.191071	8.27221	0.71263	0.210447	9.04472	0.821133	0.00260246	8.57869
0.901556	-0.243802	9.30601	0.787134	-0.133143	10.0545	0.796864	-0.0153409	7.7133	0.682898	-0.223027	8.76008	0.703173	-0.103012	8.03535	0.717973	0.235684	8.22318	0.660622	0.0514967	6.94719	0.617895	0.1875	8.08753	0.752559	0.201494	8.83074	0.862537	0.00402467	8.39198
0.945551	-0.243567	9.10981	0.830138	-0.132007	9.83934	0.815768	-0.0250642	7.45621	0.721096	-0.226892	8.57392	0.724231	-0.10414	7.81081	0.749668	0.230305	8.00162	0.687468	0.0499537	6.75369	0.6504	0.184158	7.89571	0.786917	0.191997	8.61322	0.89916	0.0034991	8.1902
0.986076	-0.242745	8.9084	0.871754	-0.134851	9.61254	0.827056	-0.0335917	7.18507	0.756719	-0.22889	8.37333	0.740449	-0.103194	7.57072	0.777079	0.224701	7.7684	0.712205	0.0473565	6.54774	0.68037	0.180373	7.6918	0.815608	0.1823	8.39174	0.930393	0.00162035	7.97108
1.0238	-0.242811	8.69992	0.911023	-0.140255	9.37106	0.830637	-0.0398447	6.89142	0.787848	-0.229245	8.16089	0.752218	-0.100151	7.3142	0.79974	0.219252	7.52227	0.734335	0.0440848	6.33329	0.70776	0.175675	7.47451	0.838911	0.172871	8.16417	0.957276	0.000328341	7.73884
1.0588	-0.24427	8.47957	0.946556	-0.145289	9.11218	0.827845	-0.0438372	6.5747	0.812835	-0.228321	7.93773	0.759319	-0.0953058	7.04436	0.816936	0.214119	7.26291	0.751999	0.0416609	6.11055	0.731448	0.169963	7.24361	0.857486	0.164035	7.92651	0.980779	0.00104996	7.49874
1.09104	-0.246265	8.24059	0.97807	-0.148375	8.83738	0.819564	-0.0460401	6.24111	0.832238	-0.226443	7.7045	0.761297	-0.0889352	6.76454	0.828161	0.208949	6.99038	0.763221	0.0406856	5.87544	0.75056	0.163098	6.99698	0.871807	0.155515	7.67557	1.00071	0.003179	7.25208
1.11937	-0.246917	7.97983	1.00532	-0.14915	8.55302	0.80563	-0.0464589	5.89546	0.848121	-0.224086	7.46349	0.758067	-0.0814655	6.47688	0.833502	0.203423	6.70641	0.767371	0.0397295	5.62518	0.764741	0.155377	6.73519	0.882231	0.146895	7.40808	1.01557	0.00457146	6.99415
1.14083	-0.244098	7.70307	1.0271	-0.147794	8.2615	0.784876	-0.0451552	5.54288	0.861713	-0.221704	7.21706	0.750748	-0.0737248	6.18169	0.833169	0.197601	6.4173	0.765163	0.0375794	5.36309	0.773744	0.147604	6.46333	0.888585	0.13766	7.12128	1.0239	0.0038774	6.71917
1.15239	-0.236823	7.42058	1.04132	-0.144569	7.96064	0.754884	-0.0423106	5.18501	0.871244	-0.218864	6.96073	0.74069	-0.0666457	5.87912	0.827194	0.191848	6.12755	0.756539	0.0354108	5.0951	0.777128	0.140753	6.18568	0.889959	0.127897	6.81696	1.02463	0.00214487	6.42603
1.15264	-0.226369	7.13792	1.04678	-0.139019	7.64394	0.710723	-0.0377488	4.81166	0.874255	-0.214716	6.68879	0.728105	-0.0606284	5.5681	0.815411	0.186224	5.8354	0.741123	0.0357586	4.82373	0.774398	0.134451	5.8982	0.885286	0.117873	6.49832	1.01752	0.000847003	6.1201
1.14292	-0.215217	6.84964	1.04299	-0.13084	7.30498	0.64696	-0.0292643	4.40592	0.869962	-0.208851	6.39989	0.710566	-0.0547728	5.24531	0.797641	0.180368	5.53346	0.719705	0.0392751	4.54713	0.765054	0.127483	5.59303	0.873476	0.1081	6.17096	1.00255	0.00049857	5.80748
1.12497	-0.205233	6.54248	1.03164	-0.120854	6.93927	0.56432	-0.0150864	3.96904	0.860067	-0.201705	6.09801	0.685344	-0.0480891	4.90781	0.77382	0.173371	5.21642	0.694816	0.0441283	4.26386	0.747267	0.118579	5.26483	0.854266	0.098832	5.83499	0.979413	0.000105269	5.48709
1.0999	-0.196334	6.20388	1.01285	-0.110169	6.53941	0.47306	0.00384398	3.53408	0.845903	-0.193681	5.7829	0.650694	-0.0406386	4.55816	0.74342	0.164204	4.87971	0.667003	0.0468131	3.97291	0.716056	0.108547	4.91085	0.827801	0.0901195	5.48707	0.946953	-0.000541998	5.15102
1.0688	-0.187534	5.83282	0.986055	-0.0999141	6.09767	0.388035	0.0216204	3.14655	0.826874	-0.184612	5.45308	0.606974	-0.0342496	4.20554	0.706106	0.152384	4.52272	0.632528	0.0450351	3.67162	0.66599	0.0989014	4.52886	0.794731	0.0818475	5.12218	0.904142	-0.00114312	4.79238
1.03399	-0.177772	5.43878	0.947898	-0.0899394	5.61579	0.322031	0.0299849	2.83429	0.801646	-0.173968	5.10921	0.554932	-0.0307945	3.85956	0.662542	0.13962	4.14845	0.586622	0.0385287	3.35855	0.597455	0.0904543	4.12507	0.754936	0.0745493	4.73875	0.852682	-0.00146277	4.41637
0.99622	-0.165845	5.02919	0.892542	-0.0768358	5.11619	0.282625	0.0239332	2.59811	0.769135	-0.161189	4.75308	0.497059	-0.0302253	3.52734	0.614984	0.128885	3.76815	0.528908	0.0300987	3.04547	0.52063	0.0813547	3.72221	0.706993	0.0695392	4.34034	0.796743	-0.00189571	4.03467
0.948077	-0.150347	4.60026	0.814643	-0.0567115	4.62726	0.268969	0.0064415	2.41968	0.726468	-0.145796	4.37601	0.438228	-0.0299613	3.21358	0.564299	0.121715	3.3942	0.464069	0.0222362	2.75534	0.446824	0.0694938	3.34515	0.648871	0.0683024	3.9321	0.740354	-0.00267641	3.65595
0.87476	-0.130544	4.14716	0.713216	-0.0278781	4.17506	0.269537	-0.0112592	2.27111	0.669217	-0.127301	3.96866	0.383559	-0.0272393	2.92285	0.507486	0.11326	3.04038	0.399042	0.0162589	2.50676	0.382607	0.056005	3.01253	0.579994	0.0708206	3.53094	0.68385	-0.00312571	3.27786
0.763864	-0.10887	3.69391	0.602222	0.00202511	3.77295	0.271587	-0.0207029	2.13416	0.595831	-0.105841	3.54311	0.3378	-0.0213058	2.66005	0.43943	0.095846	2.71643	0.343419	0.0117395	2.29823	0.328573	0.0457581	2.73474	0.505074	0.0739434	3.16459	0.624315	-0.00244032	2.89751
0.623179	-0.0894479	3.28619	0.503707	0.0203139	3.42965	0.268578	-0.0220875	1.99835	0.510503	-0.0825032	3.1364	0.305321	-0.0145094	2.4289	0.360497	0.0658455	2.43388	0.30679	0.00885209	2.11955	0.285387	0.0432361	2.51888	0.429795	0.0740954	2.86125	0.557954	-0.000183741	2.5217
0.483951	-0.0756711	2.96175	0.437759	0.0164832	3.1489	0.259709	-0.0206521	1.85667	0.423593	-0.0602294	2.78581	0.290396	-0.00954742	2.23253	0.282928	0.0325354	2.20364	0.29143	0.00800104	1.96159	0.25679	0.047766	2.35101	0.364197	0.0678074	2.6322	0.483836	0.00364614	2.1796
0.386671	-0.0663319	2.71338	0.411169	-0.00700063	2.91735	0.247297	-0.0206118	1.70613	0.353305	-0.0452914	2.50467	0.293305	-0.00768348	2.0673	0.222475	0.00904644	2.03729	0.288392	0.00874993	1.81836	0.24824	0.0555999	2.20521	0.318022	0.0558794	2.44986	0.404526	0.00929959	1.90208
0.349891	-0.0586694	2.50196	0.415625	-0.0383442	2.70735	0.234714	-0.0230597	1.5533	0.318955	-0.0446529	2.29235	0.30549	-0.00731859	1.92034	0.189818	0.0036096	1.92401	0.286991	0.0100401	1.68366	0.261375	0.0635655	2.05747	0.300301	0.0400575	2.28044	0.327862	0.0166206	1.70019
0.361851	-0.0527216	2.2885	0.438435	-0.0650171	2.48983	0.224305	-0.0270165	1.4054	0.325359	-0.0589922	2.13081	0.317051	-0.00644966	1.77788	0.184819	0.0124948	1.82412	0.282014	0.0107006	1.55154	0.285091	0.0708748	1.90364	0.313178	0.023621	2.09443	0.266331	0.0227853	1.54502
0.397323	-0.0533542	2.06107	0.467181	-0.0817725	2.25831	0.21466	-0.0300821	1.26229	0.352701	-0.0781028	1.9869	0.320858	-0.00391306	1.63062	0.204554	0.0296605	1.69419	0.273595	0.0102595	1.41796	0.304902	0.0774136	1.74753	0.342013	0.00974571	1.89198	0.230914	0.0240121	1.4021
0.437705	-0.062398	1.83598	0.492959	-0.0893171	2.02139	0.202866	-0.0299127	1.11931	0.377443	-0.0904375	1.83024	0.318415	-0.000742916	1.47683	0.2372	0.0489656	1.52404	0.262479	0.00849088	1.28037	0.311692	0.0822334	1.59209	0.368595	0.000734993	1.68377	0.220784	0.0187418	1.25066
0.469902	-0.0699657	1.63487	0.510185	-0.088905	1.79365	0.187262	-0.026165	0.97603	0.38871	-0.0919171	1.65441	0.312804	0.0016544	1.3157	0.263451	0.0656122	1.34015	0.249434	0.00586649	1.1397	0.308667	0.0836078	1.43228	0.376805	-0.00189959	1.48011	0.220748	0.011383	1.09282
0.483398	-0.0618325	1.46847	0.510758	-0.0823127	1.56986	0.167505	-0.0202486	0.836529	0.389582	-0.0858161	1.46714	0.305855	0.00248539	1.14589	0.26502	0.075122	1.17088	0.234821	0.00292692	0.997781	0.30086	0.0798979	1.26123	0.36473	0.000571829	1.28132	0.215152	0.00732265	0.93347
0.469528	-0.0346574	1.31424	0.482785	-0.0715566	1.3271	0.143483	-0.0137897	0.704	0.384108	-0.075866	1.2711	0.294094	0.00302215	0.964949	0.242014	0.076455	1.01958	0.218556	-4.21861e-05	0.854813	0.289178	0.0715494	1.07458	0.337427	0.00640862	1.08024	0.197159	0.00845937	0.775933
0.424833	-0.00224061	1.12706	0.413852	-0.0591523	1.04082	0.117874	-0.00879006	0.578393	0.36668	-0.0630647	1.05844	0.272898	0.00494697	0.7703	0.208525	0.0717645	0.868722	0.199557	-0.00365682	0.708857	0.268811	0.0613525	0.871431	0.299896	0.0138912	0.870107	0.168885	0.0111671	0.619399
0.347942	0.0200325	0.868117	0.307245	-0.0472038	0.717765	0.0958586	-0.00766494	0.46028	0.327093	-0.0471468	0.820387	0.238992	0.00888744	0.565793	0.177731	0.0633988	0.702076	0.176562	-0.00856941	0.558167	0.234958	0.0520634	0.652361	0.25492	0.0210255	0.655523	0.133147	0.0114617	0.463085
0.251007	0.0275869	0.564806	0.190156	-0.0357132	0.411082	0.0798237	-0.0108407	0.350498	0.261722	-0.0294923	0.567593	0.194286	0.0121541	0.373309	0.149719	0.0525964	0.523972	0.148265	-0.0137266	0.407352	0.18847	0.0428653	0.436338	0.203404	0.0252717	0.452957	0.0946187	0.00850934	0.314184
0.155067	0.0248976	0.291686	0.0923431	-0.0245223	0.178194	0.0643861	-0.0139536	0.246841	0.182754	-0.0140241	0.336412	0.141855	0.0113933	0.218033	0.117233	0.0394745	0.350232	0.113352	-0.0160543	0.266835	0.134213	0.0297193	0.25707	0.146225	0.0240711	0.279439	0.0587522	0.0045299	0.186432
0.0792344	0.0167721	0.114908	0.0350519	-0.0142214	0.0539529	0.0431485	-0.0121226	0.146571	0.104737	-0.00452771	0.162993	0.0862957	0.00486427	0.117016	0.0750951	0.0244071	0.196295	0.0712867	-0.0128581	0.146786	0.0775775	0.00954566	0.143492	0.0873174	0.0169982	0.146493	0.0304506	0.00170438	0.0921928
0.0281139	0.00724519	0.0299559	0.00901272	-0.0057327	0.00800984	0.0184574	-0.00586588	0.0581072	0.0406465	-0.000764559	0.054845	0.0365355	-0.00373132	0.0596995	0.0315324	0.0100222	0.0752808	0.0294464	-0.00602907	0.0551944	0.027543	-0.011824	0.0855651	0.0354921	0.00763161	0.0539133	0.0109597	0.000416954	0.0317968
0	0	0	-1.32835e-07	3.25022e-08	-2.37407e-07	0	0	0	0	0	0	0.00227453	-0.00952826	0.0295965	0	0	0	0	0	0	-0.00512928	-0.0241714	0.0554832	-8.19935e-08	-1.05536e-08	-1.4288e-07	0	0	0

## Sheet: Higher hindlimb
Horse 1			Horse 2			Horse 3			Horse 4			Horse 5			Horse 6			Horse 7			Horse 8			Horse 9			Horse 10
X	Y	Z	X	Y	Z	X	Y	Z	X	Y	Z	X	Y	Z	X	Y	Z	X	Y	Z	X	Y	Z	X	Y	Z	X	Y	Z
-0.531185	0.138872	0.895724	-0.189752	0.345004	0.84871	-0.586391	0.194286	1.63907	-0.720613	0.256209	1.34345	-0.116396	0.470348	0.909812	-0.361747	-0.0703849	0.873868	-0.0633855	-0.0253542	0.316927	-0.0120038	-0.061193	0.111904	-0.339712	0.258749	0.957077	-0.363839	0.0229793	0.911513
-0.884866	0.304931	1.44232	-0.597479	0.264132	1.17378	-0.693051	0.0564122	1.81791	-0.989634	0.26743	1.8316	-0.333952	0.313424	1.28967	-0.456063	-0.0919087	1.09822	-0.312906	-0.0469274	0.571258	0.108435	-0.0810134	0.0918181	-0.524989	0.284343	1.14785	-0.492658	0.0492084	1.16043
-1.21229	0.47076	1.99332	-1.02595	0.115214	1.45772	-0.707149	-0.123515	1.80686	-1.13915	0.2353	2.20543	-0.57399	0.0587529	1.66686	-0.508369	-0.130299	1.31603	-0.595586	-0.0663503	0.867129	0.165995	-0.103339	0.155948	-0.712684	0.269697	1.27048	-0.596092	0.0762519	1.36064
-1.33993	0.548801	2.34862	-1.23896	-0.00103841	1.67122	-0.627282	-0.219563	1.786	-1.04176	0.186751	2.37605	-0.731136	-0.170355	1.99227	-0.523133	-0.152045	1.52431	-0.772114	-0.0719153	1.14576	-0.0217131	-0.13858	0.46355	-0.863965	0.230836	1.39718	-0.656634	0.0914328	1.54347
-1.18664	0.481696	2.41841	-1.04092	-0.00394549	1.79038	-0.470448	-0.131341	1.91182	-0.654742	0.147812	2.31539	-0.702896	-0.252727	2.21834	-0.511027	-0.139195	1.72296	-0.723378	-0.0541413	1.35761	-0.474487	-0.183475	1.02334	-0.942335	0.18338	1.58909	-0.660209	0.0841626	1.73779
-0.905115	0.328145	2.37148	-0.557615	0.0702413	1.85318	-0.307155	0.0780221	2.17678	-0.204415	0.128276	2.18876	-0.488143	-0.155674	2.34896	-0.489388	-0.110432	1.91015	-0.505374	-0.021674	1.5197	-0.893834	-0.208606	1.55295	-0.936872	0.138164	1.82809	-0.620331	0.0606368	1.95235
-0.681673	0.179425	2.40353	-0.085823	0.150546	1.94336	-0.212989	0.282405	2.50697	0.0383343	0.129479	2.19037	-0.213356	0.0314259	2.4505	-0.474468	-0.0896369	2.08229	-0.265231	0.00798341	1.67701	-0.957461	-0.183155	1.75023	-0.85114	0.10324	2.06094	-0.5638	0.035135	2.18623
-0.603719	0.111633	2.59748	0.0938354	0.173277	2.13947	-0.236294	0.367519	2.82524	-0.0924283	0.146787	2.44834	-0.0133184	0.209911	2.59311	-0.479465	-0.0870362	2.24708	-0.145856	0.0180421	1.87223	-0.642283	-0.112141	1.61099	-0.696805	0.0859304	2.24043	-0.516811	0.0213646	2.43827
-0.598174	0.121738	2.86045	-0.0540162	0.149149	2.4419	-0.317404	0.337647	3.09798	-0.408729	0.162214	2.84906	-0.00147098	0.292215	2.83564	-0.495673	-0.0951293	2.42639	-0.178599	0.00686105	2.10953	-0.229243	-0.0373503	1.42881	-0.530445	0.0863024	2.37778	-0.492742	0.0214857	2.70357
-0.577543	0.166836	3.09948	-0.338791	0.115038	2.77674	-0.375065	0.262022	3.33263	-0.657883	0.158612	3.23693	-0.145956	0.277261	3.16135	-0.50981	-0.105378	2.64135	-0.27957	-0.0130954	2.36294	0.0137769	0.00195623	1.47688	-0.414804	0.099879	2.51724	-0.493676	0.0274815	2.97396
-0.520844	0.201592	3.29606	-0.557519	0.101668	3.06622	-0.347323	0.207395	3.54566	-0.664111	0.125719	3.4987	-0.350392	0.209073	3.52083	-0.506154	-0.113382	2.88513	-0.359406	-0.028879	2.60619	0.0444195	0.00284654	1.75564	-0.40428	0.122	2.70031	-0.521224	0.03106	3.24124
-0.465459	0.206134	3.49383	-0.61939	0.114074	3.28442	-0.268566	0.19252	3.76779	-0.522396	0.0768657	3.68999	-0.518249	0.132219	3.86464	-0.491967	-0.116625	3.13288	-0.368599	-0.0337955	2.82803	-0.0598671	-0.017907	2.12368	-0.473843	0.145671	2.93071	-0.571359	0.0286942	3.50215
-0.451948	0.19308	3.72007	-0.579308	0.132002	3.46648	-0.202104	0.199955	4.015	-0.385422	0.0307853	3.89914	-0.592881	0.0771634	4.16326	-0.479886	-0.111999	3.36301	-0.338585	-0.032183	3.04445	-0.226042	-0.044655	2.46741	-0.563551	0.161067	3.19176	-0.631064	0.0244584	3.76134
-0.48477	0.175412	3.95769	-0.512517	0.141632	3.65757	-0.202786	0.210453	4.29714	-0.364736	0.00179966	4.18845	-0.599642	0.0402883	4.42798	-0.48156	-0.0977873	3.57869	-0.312669	-0.0296468	3.27471	-0.395233	-0.0644102	2.77259	-0.618262	0.15835	3.46813	-0.68652	0.0231051	4.02414
-0.539272	0.160169	4.17955	-0.471945	0.129734	3.88411	-0.263027	0.209908	4.60185	-0.430247	-0.0116271	4.52569	-0.576447	0.0111923	4.67627	-0.494414	-0.0773251	3.79627	-0.323744	-0.0302101	3.53203	-0.511119	-0.0644751	3.04958	-0.635773	0.135224	3.75724	-0.72773	0.0276607	4.29336
-0.581758	0.140953	4.37701	-0.462185	0.0976582	4.14367	-0.340798	0.195333	4.91632	-0.518866	-0.0165894	4.85907	-0.55889	-0.0199302	4.92438	-0.511947	-0.0562265	4.02845	-0.36527	-0.0328058	3.8057	-0.545916	-0.0399836	3.30411	-0.642284	0.103369	4.05117	-0.756171	0.035972	4.56416
-0.594151	0.120435	4.56775	-0.486739	0.053015	4.42628	-0.395534	0.166274	5.22961	-0.58301	-0.0185625	5.15085	-0.557934	-0.0558693	5.17606	-0.529171	-0.0397165	4.27016	-0.418281	-0.0352033	4.07699	-0.537089	-0.00428158	3.54472	-0.659336	0.0763788	4.3377	-0.775458	0.0449191	4.83028
-0.584539	0.10539	4.77154	-0.541182	0.0075991	4.72259	-0.417678	0.131327	5.53714	-0.620039	-0.0200031	5.40187	-0.567359	-0.0933933	5.42738	-0.5456	-0.028352	4.50635	-0.46553	-0.0355633	4.32907	-0.531398	0.0269242	3.78221	-0.68478	0.0632716	4.60026	-0.788891	0.0518227	5.08636
-0.577944	0.0995724	5.00006	-0.611807	-0.0268165	5.02553	-0.428793	0.0990819	5.83383	-0.634793	-0.0220432	5.62219	-0.580196	-0.128852	5.67424	-0.561835	-0.0187145	4.72805	-0.501748	-0.0342479	4.55944	-0.550574	0.0474323	4.02618	-0.704413	0.0606848	4.83483	-0.797883	0.0566075	5.33234
-0.593168	0.094529	5.24845	-0.67472	-0.0465886	5.32395	-0.450969	0.0767996	6.11435	-0.629452	-0.02625	5.81953	-0.591104	-0.159325	5.91418	-0.573242	-0.00505004	4.93936	-0.527518	-0.0322407	4.77436	-0.584332	0.0617745	4.27865	-0.71118	0.0620501	5.04549	-0.80316	0.0601523	5.57014
-0.627045	0.0822231	5.49926	-0.708466	-0.0537097	5.60526	-0.48783	0.0637035	6.37518	-0.607287	-0.0321994	6.00154	-0.598844	-0.184285	6.14775	-0.573571	0.0164893	5.14834	-0.543534	-0.0304255	4.98023	-0.620287	0.0745837	4.53946	-0.705996	0.0621338	5.23909	-0.805367	0.06328	5.80157
-0.656962	0.0635955	5.72855	-0.711286	-0.0558473	5.85725	-0.521463	0.0536163	6.61631	-0.578878	-0.0383065	6.17646	-0.602672	-0.204058	6.3746	-0.562628	0.0434393	5.35217	-0.550219	-0.0287524	5.18001	-0.652117	0.086554	4.80102	-0.69558	0.0599766	5.4188	-0.804158	0.0660921	6.02739
-0.662336	0.0480755	5.91976	-0.691499	-0.0605821	6.07161	-0.533464	0.0403662	6.83841	-0.555508	-0.0429919	6.35159	-0.601845	-0.219001	6.59423	-0.550157	0.0690825	5.54177	-0.549364	-0.0267798	5.37304	-0.678537	0.0961565	5.05157	-0.680837	0.0562342	5.5812	-0.798511	0.0681977	6.24762
-0.638475	0.0404712	6.07526	-0.66416	-0.0715952	6.25021	-0.520459	0.0220361	7.04468	-0.539988	-0.0463475	6.52877	-0.595875	-0.229613	6.80543	-0.546013	0.0873635	5.7112	-0.543192	-0.0241355	5.55828	-0.698202	0.102067	5.28083	-0.66182	0.0515211	5.72581	-0.78742	0.06921	6.46226
-0.599081	0.0392326	6.21429	-0.638528	-0.0849239	6.40655	-0.493519	0.00309124	7.2403	-0.526514	-0.0493169	6.70652	-0.584723	-0.236669	7.00769	-0.547204	0.0992877	5.86696	-0.533201	-0.0207323	5.73484	-0.709348	0.104563	5.49001	-0.638858	0.0467778	5.86488	-0.770905	0.0692221	6.67108
-0.560865	0.040656	6.36143	-0.620243	-0.0919263	6.5614	-0.464502	-0.0113502	7.43018	-0.508656	-0.0522591	6.88267	-0.568485	-0.241034	7.20118	-0.542774	0.108752	6.01759	-0.519631	-0.0166647	5.90287	-0.710292	0.104744	5.6859	-0.614866	0.0435936	6.01771	-0.750251	0.0689194	6.87349
-0.532572	0.0454835	6.52719	-0.607344	-0.0856181	6.72961	-0.437544	-0.0188201	7.61543	-0.484532	-0.0541971	7.05237	-0.547314	-0.243468	7.38619	-0.524616	0.118961	6.1684	-0.502422	-0.0119275	6.06319	-0.701671	0.104575	5.87572	-0.591809	0.0433597	6.19663	-0.72682	0.0690225	7.06893
-0.511655	0.055855	6.70321	-0.594335	-0.0669731	6.9127	-0.409163	-0.019741	7.79574	-0.456131	-0.0542349	7.21155	-0.521655	-0.244179	7.56322	-0.498085	0.129683	6.31908	-0.482574	-0.00654478	6.21864	-0.687063	0.105707	6.06155	-0.566874	0.0457335	6.38255	-0.701699	0.06993	7.25722
-0.492096	0.0714203	6.87021	-0.574577	-0.043986	7.10154	-0.375139	-0.0148936	7.97134	-0.424457	-0.0524712	7.35835	-0.492216	-0.242845	7.73255	-0.472138	0.140754	6.4681	-0.462937	-0.000741891	6.37601	-0.670019	0.109174	6.24347	-0.535524	0.0483548	6.5445	-0.675347	0.0713093	7.43921
-0.469726	0.0877157	7.01448	-0.544642	-0.0253307	7.28616	-0.334995	-0.0047385	8.14558	-0.389264	-0.0506541	7.49675	-0.459742	-0.239065	7.89439	-0.451383	0.152246	6.61278	-0.445785	0.00503614	6.54181	-0.65106	0.114108	6.42007	-0.494218	0.0488637	6.65736	-0.648139	0.0727264	7.61585
-0.441431	0.0986491	7.1354	-0.505417	-0.0156252	7.4587	-0.29275	0.00742617	8.31821	-0.35095	-0.0503665	7.63136	-0.424876	-0.232825	8.04879	-0.431701	0.163368	6.74993	-0.432083	0.0104099	6.71925	-0.628189	0.11861	6.58965	-0.445769	0.0467853	6.73398	-0.620165	0.0737594	7.78748
-0.404072	0.100277	7.24023	-0.458323	-0.014455	7.61405	-0.253059	0.0171454	8.48649	-0.312223	-0.0521907	7.76326	-0.388045	-0.22475	8.19549	-0.407867	0.17227	6.87832	-0.417527	0.0153864	6.89742	-0.599896	0.121308	6.74998	-0.395649	0.0441234	6.80252	-0.59028	0.074038	7.9516
-0.35547	0.0928336	7.33863	-0.404878	-0.01984	7.74841	-0.21658	0.0208416	8.64406	-0.275819	-0.0546452	7.88922	-0.34954	-0.215765	8.33404	-0.3783	0.178045	6.99961	-0.396924	0.0201462	7.06132	-0.567173	0.122921	6.89863	-0.348869	0.0432452	6.88866	-0.556996	0.0732062	8.10492
-0.299536	0.0817507	7.43681	-0.347788	-0.0273336	7.86474	-0.179757	0.0191049	8.78736	-0.242031	-0.0556976	8.00574	-0.309597	-0.206789	8.46394	-0.345422	0.181843	7.1157	-0.365947	0.0248213	7.19779	-0.532539	0.125442	7.03435	-0.305491	0.0448983	6.99258	-0.518982	0.0710123	8.24458
-0.243826	0.0736045	7.53794	-0.292534	-0.0318062	7.97357	-0.138269	0.0145518	8.91574	-0.208382	-0.0541367	8.11241	-0.268186	-0.198603	8.58449	-0.311452	0.185415	7.22634	-0.326711	0.0289453	7.31048	-0.497694	0.13023	7.15885	-0.263063	0.0482491	7.10111	-0.476286	0.0681349	8.37123
-0.195291	0.0721151	7.64017	-0.245423	-0.0284204	8.08714	-0.0911641	0.00981762	9.03143	-0.172038	-0.0508382	8.21001	-0.225427	-0.191824	8.6951	-0.275551	0.189455	7.33023	-0.284743	0.0317014	7.4123	-0.461745	0.137075	7.27632	-0.219329	0.0520915	7.20155	-0.429686	0.0657427	8.48742
-0.154272	0.0756943	7.74029	-0.207677	-0.0170165	8.20996	-0.040979	0.00626843	9.13825	-0.131869	-0.0477651	8.29889	-0.1816	-0.186998	8.79522	-0.235527	0.193846	7.42762	-0.245422	0.0322965	7.51604	-0.422536	0.14515	7.39041	-0.174625	0.0558994	7.28969	-0.379955	0.064961	8.59562
-0.116826	0.0802428	7.837	-0.1738	-0.00264895	8.33604	0.00883751	0.00428153	9.23971	-0.0884171	-0.0465439	8.3784	-0.136946	-0.184456	8.88435	-0.190589	0.198622	7.51944	-0.20988	0.0310291	7.62417	-0.378547	0.154193	7.49982	-0.130376	0.0592394	7.36754	-0.327685	0.0658944	8.69631
-0.0783082	0.0823356	7.92934	-0.135817	0.00818665	8.45438	0.0563876	0.00383622	9.3379	-0.0424349	-0.0477153	8.4485	-0.0915375	-0.184108	8.96208	-0.14305	0.204016	7.60447	-0.175169	0.0294871	7.72939	-0.331029	0.164475	7.59901	-0.0872176	0.0612866	7.43717	-0.273291	0.0676689	8.7881
-0.0349642	0.0798443	8.01045	-0.0872389	0.0114366	8.55667	0.102398	0.00455196	9.42956	0.00581079	-0.0513046	8.50932	-0.0450306	-0.185555	9.02844	-0.0952995	0.209964	7.67975	-0.138161	0.0296723	7.82426	-0.28241	0.176193	7.68309	-0.0442748	0.0610593	7.49936	-0.217179	0.0693765	8.86953
0.016284	0.0714248	8.06785	-0.0274739	0.00644724	8.6377	0.149171	0.0058948	9.507	0.0559286	-0.057264	8.55993	0.00295939	-0.188314	9.08365	-0.0481246	0.216105	7.74309	-0.0971862	0.0326562	7.90451	-0.234725	0.188937	7.75216	5.90832e-05	0.0580597	7.55347	-0.159729	0.0705674	8.93935
0.0777076	0.0566471	8.09376	0.0422831	-0.00653007	8.69506	0.198776	0.0066178	9.56293	0.106587	-0.064443	8.59926	0.0521131	-0.191796	9.12816	-0.000220529	0.222587	7.79517	-0.053148	0.0376581	7.97103	-0.187226	0.201893	7.81017	0.0461348	0.052888	7.59867	-0.10127	0.0715885	8.99676
0.146987	0.0387676	8.09512	0.118658	-0.0265985	8.72853	0.251883	0.00511919	9.59552	0.155856	-0.070425	8.62733	0.101756	-0.195721	9.162	0.0491706	0.229958	7.83756	-0.0073148	0.0430213	8.02378	-0.13798	0.214453	7.85995	0.0936958	0.0465157	7.63436	-0.0421288	0.0728663	9.04097
0.218287	0.0229181	8.08799	0.197098	-0.0504101	8.74339	0.307487	0.000156623	9.60996	0.202357	-0.0724467	8.64653	0.151295	-0.20051	9.18411	0.100531	0.238433	7.87134	0.0392325	0.0473637	8.06234	-0.0854827	0.226654	7.90141	0.142075	0.0400668	7.66032	0.0172276	0.0747201	9.07172
0.285628	0.0124767	8.08412	0.271237	-0.0707836	8.74979	0.364106	-0.00758071	9.61199	0.246964	-0.0715196	8.658	0.200417	-0.206779	9.19364	0.154142	0.247335	7.89655	0.0861289	0.0508181	8.08642	-0.0301321	0.239052	7.93284	0.191375	0.0339964	7.67664	0.0758674	0.077114	9.09052
0.34714	0.00504895	8.08382	0.335943	-0.0817297	8.75679	0.420084	-0.0156999	9.60571	0.292373	-0.0721769	8.66052	0.249502	-0.215396	9.19057	0.210487	0.255471	7.9131	0.133214	0.0541125	8.09821	0.026862	0.251796	7.95326	0.241502	0.0283106	7.68368	0.132762	0.079939	9.09923
0.404293	-0.00379342	8.08152	0.390617	-0.0821074	8.76877	0.47399	-0.021589	9.59186	0.341564	-0.0796943	8.65052	0.29875	-0.226288	9.17577	0.268241	0.262155	7.92054	0.180309	0.0579988	8.10134	0.0843085	0.26409	7.96228	0.291674	0.0224033	7.68227	0.187152	0.0830303	9.09926
0.458592	-0.0156767	8.07375	0.440083	-0.0775264	8.7838	0.52487	-0.0243058	9.57093	0.394621	-0.0940035	8.62673	0.348084	-0.238505	9.15075	0.325146	0.267495	7.91795	0.226864	0.0621777	8.09813	0.141321	0.274585	7.95969	0.341188	0.0154946	7.67288	0.24003	0.0858593	9.08922
0.510187	-0.0273492	8.05967	0.490841	-0.0747693	8.79713	0.572556	-0.0249323	9.54299	0.448721	-0.109912	8.59111	0.397089	-0.250618	9.11629	0.379429	0.272326	7.90417	0.272279	0.0661456	8.08853	0.197118	0.282391	7.94564	0.389742	0.00712002	7.65534	0.293096	0.087751	9.06656
0.560207	-0.0362575	8.03579	0.547769	-0.0772218	8.8015	0.617949	-0.0259967	9.50676	0.500024	-0.121389	8.54778	0.445089	-0.260976	9.07244	0.431615	0.277384	7.8797	0.31616	0.0697531	8.06967	0.251656	0.287803	7.9213	0.437917	-0.00217259	7.62832	0.347919	0.088085	9.02888
0.610635	-0.0425618	7.99816	0.611001	-0.0842491	8.78767	0.662188	-0.0295952	9.46026	0.547066	-0.12675	8.49877	0.491516	-0.26887	9.01887	0.482793	0.282855	7.84658	0.358804	0.0730817	8.03853	0.305575	0.291638	7.88781	0.485928	-0.0113163	7.59087	0.404235	0.0870226	8.97601
0.663137	-0.0484106	7.94529	0.677276	-0.092635	8.74735	0.706272	-0.0364837	9.40132	0.591053	-0.128796	8.4432	0.535924	-0.274133	8.95501	0.53355	0.288154	7.807	0.400907	0.0761393	7.99291	0.359856	0.294506	7.8452	0.533635	-0.0191627	7.54278	0.460411	0.0853066	8.90937
0.714649	-0.0523624	7.8837	0.741305	-0.0989838	8.68043	0.750351	-0.0446271	9.32856	0.633759	-0.1309	8.37872	0.578181	-0.277292	8.88015	0.583811	0.292252	7.75986	0.442706	0.0780556	7.93345	0.414844	0.296262	7.79204	0.581046	-0.0252779	7.48476	0.5148	0.0836768	8.83044
0.76117	-0.0524834	7.81905	0.798016	-0.10008	8.59546	0.793711	-0.0512511	9.24098	0.675528	-0.134239	8.30483	0.618216	-0.278791	8.7938	0.633449	0.294285	7.70254	0.483687	0.0782661	7.86237	0.470045	0.296619	7.72752	0.628441	-0.0295936	7.41729	0.566499	0.082167	8.74039
0.799715	-0.0478464	7.75363	0.844789	-0.0936023	8.50943	0.83485	-0.0539745	9.13824	0.71531	-0.137556	8.22308	0.655924	-0.278412	8.69628	0.681917	0.29398	7.63359	0.522545	0.0769754	7.78301	0.524113	0.295474	7.65235	0.676164	-0.0322891	7.3402	0.615605	0.0798615	8.63998
0.832008	-0.0416525	7.68396	0.88244	-0.0804582	8.4339	0.871705	-0.0530093	9.02271	0.752961	-0.139547	8.13398	0.691252	-0.275737	8.58859	0.727323	0.291814	7.55602	0.558718	0.075112	7.69722	0.574962	0.293058	7.56887	0.723074	-0.0335381	7.25367	0.662281	0.0757801	8.52994
0.862017	-0.0368752	7.60603	0.914206	-0.0636864	8.3732	0.902778	-0.049628	8.89807	0.789373	-0.139751	8.03588	0.724219	-0.27025	8.47243	0.768171	0.288599	7.47319	0.592451	0.0736233	7.60498	0.62085	0.289699	7.47917	0.767476	-0.0335303	7.15806	0.706557	0.0696616	8.41072
0.893981	-0.0354733	7.51717	0.944471	-0.0480436	8.31705	0.927669	-0.0451493	8.76803	0.825854	-0.138636	7.9259	0.754774	-0.261955	8.34905	0.804425	0.284848	7.38632	0.624691	0.0724243	7.50403	0.6618	0.285842	7.38376	0.807826	-0.0324905	7.05388	0.748116	0.0630355	8.28215
0.93063	-0.0373144	7.41498	0.97529	-0.0353101	8.25033	0.948008	-0.0400903	8.63231	0.861941	-0.136525	7.80469	0.782761	-0.251455	8.21898	0.838142	0.280347	7.29372	0.655809	0.0711664	7.3919	0.699997	0.281979	7.28077	0.844105	-0.0304372	6.94114	0.786589	0.0577051	8.14393
0.970356	-0.0402482	7.30134	1.00744	-0.0253249	8.15831	0.966086	-0.0347771	8.4876	0.896188	-0.133301	7.67465	0.80789	-0.23934	8.08163	0.870609	0.274255	7.19475	0.685108	0.0695009	7.26682	0.738053	0.278391	7.1667	0.877022	-0.0272531	6.81987	0.821743	0.0550313	7.99588
1.00952	-0.0415708	7.17902	1.0404	-0.0167988	8.03507	0.983629	-0.0297553	8.32949	0.926942	-0.128475	7.53801	0.829892	-0.226143	7.93595	0.902119	0.265872	7.08862	0.711801	0.0678544	7.12948	0.776339	0.274721	7.03851	0.906951	-0.0227393	6.69116	0.854003	0.0542267	7.83828
1.04299	-0.0385279	7.05302	1.07342	-0.00933858	7.88597	1.00059	-0.0247954	8.15641	0.953566	-0.121775	7.3942	0.849124	-0.212022	7.78062	0.931753	0.255036	6.97259	0.735337	0.0667994	6.98166	0.812979	0.270115	6.89617	0.933912	-0.0171893	6.55474	0.883993	0.0538523	7.67154
1.06954	-0.031982	6.92406	1.10524	-0.00298037	7.72161	1.01573	-0.0187399	7.97048	0.976004	-0.113592	7.24258	0.866191	-0.197009	7.61442	0.959109	0.242382	6.84248	0.756071	0.0664503	6.82656	0.845663	0.263805	6.74276	0.957782	-0.0112737	6.40892	0.912214	0.0525457	7.49605
1.09011	-0.0239446	6.79258	1.13211	0.0041187	7.55329	1.02788	-0.00999808	7.77596	0.99456	-0.10491	7.08351	0.881545	-0.181262	7.43659	0.983426	0.228645	6.69855	0.774267	0.0659673	6.66652	0.873863	0.256029	6.58428	0.978843	-0.00561167	6.25027	0.937937	0.0497079	7.31194
1.10745	-0.0170466	6.65844	1.15083	0.0144213	7.3868	1.03605	0.00168862	7.57517	1.00972	-0.0966729	6.91532	0.895413	-0.164999	7.24639	1.00411	0.214625	6.54663	0.789965	0.0640641	6.503	0.898258	0.247689	6.42455	0.996897	-0.000207628	6.07772	0.959728	0.0451789	7.11921
1.12332	-0.0117575	6.52151	1.15995	0.0294356	7.22267	1.0392	0.0149376	7.36651	1.02184	-0.0890372	6.73362	0.907251	-0.148597	7.04303	1.02057	0.200469	6.39184	0.802827	0.0600517	6.33543	0.919508	0.239465	6.26364	1.01099	0.00552736	5.89357	0.9762	0.0388325	6.91779
1.13833	-0.00783184	6.37989	1.16174	0.0475332	7.05884	1.036	0.0279238	7.14573	1.03065	-0.0813002	6.5336	0.916352	-0.132264	6.82573	1.03304	0.186115	6.23383	0.812753	0.0546979	6.16161	0.93754	0.230986	6.09495	1.01975	0.0121474	5.70093	0.98746	0.0312599	6.70685
1.15173	-0.00449376	6.22986	1.16133	0.0643371	6.88989	1.02633	0.0397056	6.91047	1.03504	-0.0726058	6.31643	0.922015	-0.116085	6.59376	1.04163	0.1711	6.06907	0.820161	0.0499114	5.97886	0.952243	0.221673	5.91113	1.02225	0.0196239	5.50102	0.995163	0.0237999	6.48471
1.16124	-0.000708743	6.06648	1.16282	0.0760935	6.70936	1.01228	0.0507834	6.66218	1.03373	-0.0626582	6.08681	0.923662	-0.100105	6.34696	1.04606	0.15544	5.8972	0.825612	0.0471697	5.78531	0.963298	0.21142	5.70809	1.01879	0.0271874	5.29151	1.00103	0.0178192	6.24968
1.16509	0.00411632	5.8857	1.16873	0.0808762	6.50952	0.996879	0.0620225	6.40397	1.02611	-0.0520213	5.84793	0.920784	-0.0843312	6.08588	1.04583	0.13938	5.7189	0.829411	0.0463158	5.58101	0.969506	0.200678	5.48822	1.01007	0.0339405	5.07019	1.00556	0.0138487	6.00149
1.16393	0.00922045	5.68685	1.17706	0.080828	6.28335	0.981601	0.0738508	6.13647	1.01245	-0.0416532	5.59807	0.912556	-0.0688211	5.81076	1.04107	0.123293	5.53199	0.831012	0.0454262	5.36745	0.96901	0.189726	5.25616	0.99643	0.0393597	4.83547	1.00697	0.0108323	5.74258
1.15992	0.0130682	5.47647	1.18254	0.0799747	6.03102	0.964413	0.0856517	5.85548	0.993608	-0.032329	5.3346	0.898091	-0.0536118	5.52159	1.0323	0.106933	5.33172	0.829743	0.0426541	5.14632	0.960769	0.178693	5.01645	0.976441	0.0439164	4.58559	1.00321	0.00753647	5.47569
1.1541	0.014962	5.2626	1.17941	0.0823223	5.75677	0.942222	0.0964497	5.55665	0.969948	-0.0240605	5.05678	0.876392	-0.0383393	5.21603	1.01966	0.0897128	5.11698	0.824851	0.0375992	4.9191	0.945582	0.167713	4.77205	0.948324	0.0483657	4.31846	0.992654	0.00310441	5.20287
1.14467	0.0160822	5.04769	1.16328	0.0897609	5.47389	0.912803	0.105918	5.23863	0.940883	-0.0162314	4.76334	0.846506	-0.0223605	4.88852	1.0024	0.0712441	4.89146	0.815621	0.0314972	4.68643	0.924869	0.156955	4.52456	0.910602	0.0534685	4.03195	0.975262	-0.00195233	4.92365
1.12966	0.0163904	4.82726	1.13577	0.100233	5.19308	0.876384	0.115751	4.90802	0.903855	-0.00768071	4.44684	0.807591	-0.00503123	4.5321	0.979205	0.0519456	4.65844	0.801371	0.0258189	4.44873	0.899039	0.146225	4.27029	0.864029	0.0584512	3.72608	0.95134	-0.00681153	4.63698
1.10843	0.0148018	4.59699	1.10034	0.110802	4.92213	0.833383	0.128266	4.57233	0.855227	0.0026647	4.09588	0.758601	0.014199	4.14107	0.949107	0.0330164	4.41729	0.781718	0.0211249	4.20558	0.866438	0.13511	4.00061	0.809654	0.0620415	3.40078	0.921121	-0.0107829	4.34179
1.08049	0.0110054	4.35989	1.06161	0.118154	4.65817	0.783893	0.144623	4.23595	0.791834	0.0156295	3.70259	0.697502	0.0352525	3.71927	0.911869	0.0163971	4.16515	0.757388	0.0171983	3.95569	0.824621	0.123282	3.707	0.746596	0.0622506	3.05631	0.884294	-0.0141304	4.03685
1.04503	0.00921172	4.1116	1.02103	0.122068	4.39035	0.727699	0.161196	3.8894	0.712369	0.0302104	3.27493	0.622084	0.05726	3.28481	0.867594	0.00410658	3.89893	0.729546	0.0137265	3.69757	0.770614	0.110686	3.38747	0.669114	0.0596832	2.70665	0.840306	-0.017538	3.72087
1.00067	0.0143605	3.83534	0.976729	0.123139	4.10158	0.666062	0.173133	3.51697	0.617776	0.0434185	2.8405	0.530183	0.0791881	2.85884	0.816612	-0.00366926	3.61432	0.699119	0.0107028	3.42977	0.702707	0.097159	3.04657	0.570526	0.0559446	2.37062	0.78864	-0.021651	3.39277
0.946206	0.0257816	3.50116	0.926347	0.121687	3.77374	0.600184	0.176895	3.10784	0.508689	0.0515213	2.42824	0.422069	0.0995616	2.46229	0.760152	-0.010451	3.30574	0.665763	0.0079746	3.15046	0.621382	0.082585	2.69291	0.449705	0.0549344	2.07868	0.729353	-0.0264618	3.05468
0.875254	0.0357343	3.11024	0.86574	0.116246	3.39657	0.527646	0.176373	2.68593	0.390368	0.0535551	2.06515	0.306043	0.116602	2.11108	0.700139	-0.0215869	2.97093	0.628302	0.00487944	2.8575	0.530637	0.0689102	2.34283	0.323069	0.0587955	1.84484	0.662963	-0.0314338	2.71139
0.777579	0.0360669	2.70716	0.792068	0.106075	2.98116	0.440893	0.17762	2.29495	0.274513	0.0528022	1.76314	0.194798	0.129209	1.81542	0.636882	-0.0372424	2.6187	0.585388	0.0007249	2.54966	0.434324	0.0597309	2.01383	0.212579	0.0681504	1.6722	0.590015	-0.0360257	2.36785
0.648003	0.0287045	2.37567	0.701481	0.0941438	2.56502	0.333097	0.185538	1.97514	0.17584	0.0539632	1.53763	0.101058	0.136402	1.58479	0.566706	-0.0476768	2.26919	0.53538	-0.00447845	2.23621	0.335623	0.0578337	1.72414	0.137653	0.0802002	1.54367	0.511554	-0.04023	2.03386
0.498223	0.0251177	2.16309	0.591977	0.0888963	2.20625	0.212681	0.196411	1.72688	0.103667	0.0587644	1.38166	0.0324765	0.138571	1.41819	0.484583	-0.039683	1.94306	0.476977	-0.00954627	1.9377	0.240275	0.0593112	1.49021	0.0973113	0.0890837	1.42874	0.429366	-0.0448215	1.72633
0.357791	0.0377511	2.04246	0.466387	0.0979334	1.95025	0.103005	0.203379	1.53076	0.0560789	0.0635268	1.26921	-0.013093	0.136931	1.29492	0.390101	-0.012939	1.65566	0.409132	-0.0132103	1.67539	0.155576	0.0578013	1.3254	0.0802362	0.089716	1.30427	0.345291	-0.0506357	1.46271
0.253071	0.0646929	1.92112	0.336167	0.12117	1.79975	0.0276408	0.200391	1.36878	0.0287455	0.0629107	1.1604	-0.0401936	0.132535	1.18952	0.289215	0.0119248	1.4281	0.334741	-0.014709	1.46208	0.0892331	0.0495448	1.21598	0.0730562	0.0796061	1.15972	0.262116	-0.057642	1.25252
0.195201	0.0920768	1.72928	0.224242	0.145419	1.70397	-0.00806093	0.188307	1.23408	0.0153656	0.0545914	1.03559	-0.0532513	0.126351	1.0781	0.188898	0.0098384	1.28424	0.262371	-0.0143959	1.29051	0.0445955	0.0392312	1.12577	0.0650118	0.0639709	1.01277	0.185196	-0.063445	1.08357
0.172025	0.101929	1.47414	0.152657	0.154371	1.60055	-0.0172539	0.170386	1.11229	0.0101201	0.0426107	0.901659	-0.0560329	0.119137	0.954701	0.0958658	-0.022637	1.21915	0.20129	-0.0128001	1.15012	0.02207	0.0330915	1.02225	0.0513014	0.0497805	0.881807	0.120321	-0.0652494	0.939972
0.169166	0.0903321	1.22477	0.129223	0.138236	1.44384	-0.0142574	0.149252	0.985771	0.00576797	0.0329175	0.776569	-0.0523076	0.112092	0.830684	0.0223666	-0.0605466	1.17291	0.158169	-0.0104717	1.02898	0.0120031	0.0342701	0.906063	0.0290198	0.043053	0.780797	0.0722743	-0.0610326	0.807921
0.172499	0.0638786	1.03892	0.133577	0.103867	1.22532	-0.00781601	0.124868	0.841167	-0.0012133	0.0292106	0.670959	-0.0458813	0.106491	0.718739	-0.018082	-0.0760293	1.07789	0.130373	-0.00814951	0.917934	0.00279655	0.0407892	0.794598	0.00361889	0.0435031	0.70275	0.0404438	-0.0529125	0.684571
0.171742	0.0380867	0.917807	0.134886	0.0647601	0.950752	-0.00170672	0.0980058	0.685524	-0.00925796	0.0295348	0.58377	-0.0399675	0.103052	0.628181	-0.0244786	-0.0635536	0.918621	0.112627	-0.00664278	0.809818	-0.0128271	0.0489985	0.701372	-0.0174844	0.0477571	0.635326	0.0224179	-0.0443874	0.570739
0.155845	0.0220542	0.824179	0.109762	0.0333725	0.636199	0.000392723	0.0702485	0.530193	-0.0149912	0.0303736	0.509811	-0.0345915	0.0998703	0.552461	-0.0152044	-0.0392829	0.743564	0.0997752	-0.00666618	0.698881	-0.0299667	0.0539381	0.623388	-0.0274206	0.0525234	0.567297	0.015648	-0.038691	0.467355
0.121692	0.0191181	0.725455	0.0630329	0.0132002	0.325571	-0.00319232	0.0452041	0.38996	-0.0162872	0.0290747	0.444109	-0.0283927	0.0940067	0.478813	-0.00979164	-0.0198366	0.60443	0.0892007	-0.00789256	0.586946	-0.0415707	0.0516807	0.552806	-0.0249964	0.0557224	0.497127	0.0160631	-0.0360935	0.376623
0.0814784	0.0236191	0.616813	0.0158589	0.00216312	0.0775608	-0.00839996	0.0273123	0.276917	-0.0131393	0.025697	0.381641	-0.0200236	0.0825506	0.394562	-0.0111507	-0.0084377	0.512461	0.0801233	-0.00934498	0.478826	-0.0429525	0.0428564	0.482991	-0.0127041	0.0555939	0.427699	0.0186381	-0.0350067	0.301539
0.0516948	0.0303355	0.509138	-0.0115778	-0.00221852	-0.0542876	-0.0101203	0.0206199	0.201274	-0.00600681	0.0209947	0.317959	-0.00952053	0.0648955	0.295986	-0.00674548	0.000734542	0.445005	0.0718029	-0.0100258	0.379242	-0.0334019	0.0346758	0.411443	0.00690616	0.0503345	0.361618	0.0184519	-0.0338316	0.24491
0.0417722	0.0355946	0.410524	-0.0155117	-0.0026346	-0.0733386	-0.00547122	0.0251584	0.162745	0.00391169	0.0157708	0.250531	0.000775666	0.0446215	0.19585	0.0146023	0.0128258	0.379283	0.0632998	-0.00942517	0.290168	-0.0129332	0.0343565	0.336618	0.0296786	0.0396631	0.298142	0.0140633	-0.0314904	0.203659
0.042873	0.0376706	0.318718	-0.00702362	-0.00109656	-0.0333547	0.00192135	0.0329598	0.142078	0.0130531	0.0106899	0.182997	0.00827202	0.0258173	0.108948	0.0443787	0.0251277	0.306243	0.0533008	-0.00784546	0.210759	0.0121224	0.040247	0.259161	0.047542	0.0266788	0.23451	0.00797846	-0.0274961	0.168028
0.0421024	0.0342362	0.227614	0.00190418	0.000389797	0.00891517	0.00719721	0.0350962	0.118169	0.0172541	0.00635087	0.12012	0.0106268	0.0123117	0.0490281	0.0624942	0.0308604	0.224923	0.0404846	-0.00565485	0.140047	0.029509	0.0425977	0.181308	0.0519186	0.0149061	0.168135	0.0029098	-0.0213984	0.127939
0.0307339	0.0239071	0.135511	0.00442091	0.000784569	0.0208763	0.00708467	0.0263108	0.0783497	0.0140023	0.00317969	0.0664587	0.00839243	0.00466824	0.0166945	0.0529259	0.0248239	0.136699	0.0251532	-0.00336606	0.0787152	0.028588	0.0328631	0.106008	0.0390701	0.0068966	0.100243	0.000442481	-0.0135022	0.0797716
0.0139373	0.0105761	0.0545882	0.00270745	0.000472796	0.0127965	0.0036283	0.0121125	0.0338212	0.00666566	0.0011145	0.0253827	0.00402079	0.00115803	0.0033032	0.0255014	0.0117077	0.055534	0.0104944	-0.00137127	0.0306249	0.0144185	0.0151687	0.0418105	0.0180455	0.00224461	0.0405643	-0.000178636	-0.00568016	0.0333082
0	0	0	0	0	0	0	0	0	0	0	0	-1.72798e-08	2.46855e-09	1.23427e-08	0	0	0	-2.33664e-08	1.23323e-08	-5.64688e-08	0	0	0	0	0	0	0	0	0

## Sheet: Lower Hindlimb
Horse 1			Horse 2			Horse 3			Horse 4			Horse 5			Horse 6			Horse 7			Horse 8			Horse 9			Horse 10
X	Y	Z	X	Y	Z	X	Y	Z	X	Y	Z	X	Y	Z	X	Y	Z	X	Y	Z	X	Y	Z	X	Y	Z	X	Y	Z
-0.0798513	-0.0555488	0.194421	-0.645158	-0.217353	0.79351	-0.0918444	-0.423897	0.75595	-0.318118	-0.150813	1.33682	-0.735907	-0.462594	1.9147	-0.199678	0.179974	0.619418	-0.637024	0.240865	1.43885	-0.0157619	0.0572687	0.388861	-0.0583819	-0.0541185	0.111153	-0.585973	0.0268092	0.727678
-0.0966663	-0.114772	0.332703	-0.983852	-0.277827	1.19624	-0.436802	-0.392094	1.30844	-0.363133	-0.134746	1.52302	-0.638353	-0.361925	1.92553	-0.293424	0.236056	0.900479	-0.535075	0.195516	1.55552	-0.369542	0.123443	0.764293	-0.152517	-0.150382	0.419376	-0.670501	0.0166383	0.995534
-0.118316	-0.182763	0.506276	-1.27062	-0.320542	1.59138	-0.789953	-0.274283	1.85676	-0.365192	-0.0875135	1.58785	-0.426637	-0.171175	1.73028	-0.40695	0.269114	1.1971	-0.312826	0.107375	1.51398	-0.748274	0.17907	1.22887	-0.292273	-0.253471	0.822035	-0.667949	0.00188393	1.25839
-0.166684	-0.240189	0.710814	-1.38463	-0.345791	1.90328	-0.904081	-0.148372	2.20263	-0.346939	-0.0371883	1.69012	-0.214451	0.0289135	1.54532	-0.541048	0.259639	1.48809	-0.106708	0.0328168	1.47789	-0.925256	0.180571	1.53797	-0.472046	-0.30989	1.20916	-0.589184	-0.0124106	1.51164
-0.264544	-0.277323	0.943778	-1.22573	-0.353563	2.05956	-0.629195	-0.0755649	2.22107	-0.324899	-0.00703899	1.95126	-0.115076	0.158028	1.58598	-0.674304	0.203628	1.75386	-0.038787	0.0218121	1.59436	-0.794726	0.118528	1.59076	-0.682482	-0.284296	1.49572	-0.450044	-0.0198289	1.75046
-0.442018	-0.313113	1.21008	-0.862063	-0.338977	2.04818	-0.189363	-0.0524598	2.08146	-0.305487	0.00372006	2.31599	-0.183793	0.177334	1.95054	-0.741143	0.136039	1.97301	-0.099182	0.0656379	1.85766	-0.486471	0.0404166	1.52627	-0.887182	-0.21316	1.69129	-0.29982	-0.0134228	1.9781
-0.730938	-0.371687	1.51627	-0.462333	-0.295415	1.9177	0.099917	-0.0597618	2.02811	-0.298251	0.00352226	2.67607	-0.350952	0.126407	2.50475	-0.673206	0.0975492	2.12302	-0.202891	0.12222	2.17424	-0.163813	-0.00435529	1.50294	-1.03871	-0.151614	1.82851	-0.199369	0.00665558	2.20853
-1.09052	-0.451189	1.84552	-0.187207	-0.217359	1.73057	0.024487	-0.0786392	2.23718	-0.315831	-4.77104e-05	2.94459	-0.530055	0.0538438	3.08574	-0.48772	0.107554	2.21991	-0.266137	0.150572	2.45187	0.0335196	-0.00872769	1.5995	-1.08936	-0.140309	1.93588	-0.205661	0.0388578	2.45581
-1.32521	-0.496956	2.1288	-0.076792	-0.116253	1.62553	-0.251042	-0.0977302	2.61569	-0.354478	-0.00282077	3.14532	-0.636853	0.00652567	3.53633	-0.32025	0.145595	2.34499	-0.25955	0.140927	2.65875	0.0498385	0.0044861	1.81492	-1.0326	-0.164435	2.03989	-0.309166	0.0704458	2.72387
-1.22321	-0.448901	2.29124	-0.0703487	-0.0224814	1.7116	-0.46782	-0.10888	3.00037	-0.39061	-0.0013216	3.33916	-0.643695	0.000382107	3.81211	-0.307108	0.186822	2.5829	-0.222186	0.114087	2.83855	-0.105019	0.0189187	2.12054	-0.894313	-0.193122	2.17461	-0.44515	0.0904263	3.00313
-0.779728	-0.303681	2.33317	-0.101898	0.0330486	2.06881	-0.441503	-0.111396	3.26909	-0.400117	0.00762646	3.57749	-0.591675	0.0219872	3.98533	-0.445889	0.213983	2.93092	-0.199575	0.0923644	3.04195	-0.283982	0.0352672	2.43824	-0.721549	-0.201596	2.37026	-0.548289	0.0904714	3.28267
-0.305246	-0.143508	2.37655	-0.15507	0.0429108	2.60586	-0.264836	-0.11324	3.45895	-0.385534	0.0225943	3.85964	-0.526843	0.0564797	4.13492	-0.600356	0.223644	3.28658	-0.221666	0.0863348	3.29983	-0.35124	0.0552151	2.70051	-0.593816	-0.191134	2.63219	-0.590367	0.0711374	3.55829
-0.128134	-0.0558905	2.55141	-0.246217	0.030526	3.1518	-0.10388	-0.120548	3.65049	-0.376031	0.0387176	4.16684	-0.491314	0.0903921	4.33116	-0.641097	0.214855	3.54833	-0.279235	0.0875202	3.59678	-0.291781	0.070508	2.90655	-0.56221	-0.17316	2.94337	-0.598103	0.0442206	3.83408
-0.310429	-0.0654061	2.88251	-0.373681	0.0248117	3.56685	-0.083179	-0.132737	3.90471	-0.399818	0.0514011	4.4825	-0.492555	0.119932	4.58284	-0.571842	0.197371	3.71378	-0.350061	0.0855247	3.90353	-0.224781	0.0751273	3.12363	-0.647008	-0.158466	3.28424	-0.60031	0.0205758	4.11325
-0.614031	-0.122696	3.26873	-0.513512	0.0387611	3.83663	-0.170024	-0.13998	4.2118	-0.456387	0.0602584	4.79677	-0.514016	0.146453	4.86508	-0.482974	0.185102	3.86284	-0.414252	0.0738463	4.19551	-0.255033	0.0687056	3.40743	-0.779927	-0.148643	3.62994	-0.61678	0.00814611	4.39695
-0.795331	-0.174823	3.60577	-0.609805	0.0604683	4.05366	-0.286067	-0.132931	4.54204	-0.518624	0.0683002	5.09676	-0.538251	0.171443	5.15209	-0.453932	0.18871	4.07109	-0.463193	0.0576055	4.4667	-0.36975	0.0597362	3.74059	-0.898352	-0.138468	3.9678	-0.641904	0.0056881	4.68075
-0.805266	-0.196761	3.87013	-0.637386	0.0776169	4.29022	-0.367104	-0.104741	4.87104	-0.559868	0.0783516	5.36959	-0.551675	0.196135	5.42385	-0.478892	0.197602	4.34346	-0.4979	0.0439447	4.72222	-0.491261	0.0519242	4.07151	-0.959757	-0.122824	4.2885	-0.668307	0.00907622	4.96034
-0.7581	-0.190306	4.10642	-0.595334	0.0848284	4.57067	-0.409572	-0.0616456	5.18789	-0.572791	0.0900909	5.61148	-0.554493	0.22038	5.67783	-0.519587	0.195362	4.63919	-0.520563	0.0386334	4.96761	-0.561648	0.0458485	4.36366	-0.986132	-0.101469	4.59251	-0.689497	0.0144362	5.2317
-0.763471	-0.159726	4.35688	-0.534383	0.0889994	4.86308	-0.430488	-0.0147444	5.48478	-0.568619	0.100624	5.83046	-0.552306	0.243268	5.91684	-0.546326	0.171471	4.9193	-0.533704	0.0394408	5.20435	-0.587759	0.042773	4.61915	-1.003	-0.0795537	4.87553	-0.701889	0.0203414	5.49206
-0.82979	-0.113423	4.62256	-0.498637	0.0953545	5.14208	-0.448141	0.0237948	5.75585	-0.558871	0.107209	6.03498	-0.550686	0.263876	6.14377	-0.562817	0.140896	5.16837	-0.538504	0.0411119	5.4312	-0.598112	0.0474982	4.8491	-1.02593	-0.0612188	5.13239	-0.704742	0.0259635	5.74075
-0.903973	-0.06095	4.88391	-0.510427	0.103822	5.39572	-0.466658	0.0496464	6.00355	-0.547254	0.109944	6.22979	-0.551812	0.2815	6.36086	-0.574394	0.120524	5.38611	-0.535462	0.038674	5.64662	-0.611165	0.0607051	5.0608	-1.04309	-0.0471066	5.35948	-0.698518	0.030283	5.97807
-0.94064	-0.0106613	5.12531	-0.545535	0.110911	5.62906	-0.481852	0.0632951	6.23333	-0.531013	0.111417	6.41688	-0.553005	0.296248	6.56948	-0.581702	0.1193	5.57577	-0.526113	0.0313855	5.85374	-0.625192	0.0748404	5.2619	-1.04309	-0.0341818	5.55843	-0.686979	0.0318381	6.20604
-0.941626	0.0333268	5.34813	-0.56841	0.113405	5.84783	-0.484644	0.0674904	6.44828	-0.507558	0.114249	6.59842	-0.550707	0.308564	6.77087	-0.578051	0.123459	5.75025	-0.512566	0.0217103	6.05888	-0.631213	0.0808076	5.46028	-1.02481	-0.0204234	5.74153	-0.674001	0.0300945	6.42673
-0.927652	0.0675229	5.55692	-0.563365	0.108195	6.05565	-0.471356	0.067132	6.64965	-0.479097	0.119057	6.77751	-0.541751	0.318889	6.96616	-0.562572	0.120115	5.92251	-0.496671	0.0126488	6.2682	-0.622926	0.0777643	5.65842	-1.00372	-0.00557463	5.9304	-0.659896	0.0265747	6.64045
-0.913526	0.0888202	5.75493	-0.536561	0.097163	6.25324	-0.444333	0.0668732	6.83921	-0.449815	0.12366	6.95413	-0.526203	0.327523	7.1555	-0.538982	0.103413	6.10031	-0.478687	0.00571459	6.48099	-0.603343	0.0720733	5.85206	-0.991339	0.00908543	6.14555	-0.642734	0.02363	6.84561
-0.896971	0.0975009	5.9437	-0.510371	0.0826956	6.43931	-0.409783	0.069483	7.02138	-0.423305	0.125509	7.12738	-0.506107	0.33429	7.33835	-0.516371	0.0816666	6.27713	-0.45702	0.000456775	6.68793	-0.579271	0.0692276	6.03707	-0.985183	0.0236979	6.37885	-0.619011	0.024158	7.03927
-0.872887	0.0967373	6.1261	-0.493793	0.0723979	6.61302	-0.373243	0.0733448	7.20026	-0.398528	0.123088	7.29513	-0.483668	0.338869	7.5141	-0.499479	0.0624905	6.44335	-0.430477	-0.00410902	6.87839	-0.555928	0.0689068	6.2115	-0.969422	0.0397764	6.59806	-0.589792	0.0296359	7.22291
-0.840309	0.0907976	6.30425	-0.4874	0.0699696	6.77564	-0.337655	0.0754735	7.37819	-0.372284	0.118357	7.45545	-0.46057	0.341039	7.68245	-0.487062	0.0505709	6.59363	-0.398952	-0.00910494	7.04685	-0.532605	0.067053	6.37565	-0.935803	0.0584088	6.77146	-0.558373	0.0401263	7.40069
-0.804391	0.0850137	6.47825	-0.483508	0.0733415	6.93173	-0.304599	0.0744613	7.55546	-0.341741	0.114173	7.6066	-0.436761	0.340999	7.84399	-0.471663	0.0454396	6.73168	-0.364354	-0.0156075	7.20021	-0.507615	0.0619477	6.53193	-0.891695	0.0772685	6.90584	-0.529007	0.0537071	7.57879
-0.769747	0.0841478	6.64752	-0.474127	0.076861	7.08599	-0.27282	0.0710824	7.72875	-0.307187	0.113237	7.74683	-0.411632	0.3394	7.99951	-0.44879	0.0457633	6.86325	-0.328476	-0.0245689	7.34811	-0.480209	0.054505	6.6854	-0.849851	0.0911908	7.02892	-0.502532	0.0674449	7.75878
-0.737396	0.0891364	6.811	-0.452271	0.0724647	7.23962	-0.239986	0.0665269	7.89357	-0.27036	0.115097	7.87653	-0.384535	0.336961	8.14975	-0.419113	0.0479745	6.99178	-0.29234	-0.0362909	7.49926	-0.451415	0.0463074	6.83894	-0.812302	0.0963366	7.16105	-0.475309	0.0778869	7.93585
-0.704445	0.0951326	6.9675	-0.414245	0.0588944	7.38938	-0.202896	0.0609881	8.04508	-0.232784	0.118008	7.99708	-0.355126	0.334253	8.29476	-0.386337	0.0474588	7.11746	-0.255757	-0.0488532	7.65275	-0.42113	0.0364492	6.98989	-0.769024	0.0942671	7.29299	-0.44333	0.0833194	8.10378
-0.668219	0.096186	7.11624	-0.359017	0.0375809	7.53125	-0.160216	0.054641	8.18412	-0.194679	0.119729	8.11072	-0.323447	0.331526	8.43319	-0.351783	0.0411554	7.23985	-0.218378	-0.0597982	7.80466	-0.388467	0.023211	7.13388	-0.714244	0.0905379	7.41135	-0.403484	0.0830699	8.25761
-0.628878	0.0897456	7.2589	-0.294187	0.0150543	7.66261	-0.112444	0.0481423	8.31552	-0.155707	0.119668	8.21783	-0.289493	0.328777	8.56297	-0.314218	0.0312704	7.35722	-0.18051	-0.0672392	7.95001	-0.352625	0.00638861	7.26867	-0.653142	0.0900254	7.51546	-0.356726	0.0788772	8.39922
-0.589178	0.0772465	7.39729	-0.229453	-0.00297463	7.78375	-0.062755	0.0421773	8.44584	-0.115631	0.118362	8.31745	-0.253236	0.325989	8.68201	-0.272931	0.0233086	7.46613	-0.141939	-0.0716487	8.08502	-0.314315	-0.0119599	7.39314	-0.59686	0.0924455	7.61753	-0.304872	0.0730479	8.53228
-0.551863	0.0610964	7.5316	-0.173575	-0.0128816	7.89628	-0.0148332	0.037004	8.57528	-0.0740942	0.117005	8.40816	-0.214557	0.323315	8.78908	-0.229099	0.0216103	7.56289	-0.102039	-0.0746683	8.20676	-0.275415	-0.0297616	7.50559	-0.549775	0.0943102	7.72437	-0.249558	0.067758	8.66032
-0.517004	0.0442537	7.65854	-0.128476	-0.0143528	8.00252	0.02893	0.0326215	8.69876	-0.0308084	0.116414	8.48918	-0.173489	0.321031	8.88412	-0.184505	0.0251758	7.64707	-0.0596751	-0.0773611	8.31232	-0.236894	-0.0467006	7.60547	-0.508492	0.0922582	7.83201	-0.191658	0.0635573	8.78336
-0.482141	0.0297022	7.77581	-0.0890395	-0.00928554	8.10373	0.0705965	0.0294014	8.80865	0.0143359	0.116767	8.56044	-0.130355	0.319437	8.96791	-0.139552	0.0299073	7.72122	-0.0147056	-0.0798349	8.40124	-0.197643	-0.0634178	7.69619	-0.467257	0.0866752	7.93212	-0.132216	0.059138	8.89776
-0.444392	0.0198493	7.88302	-0.0485554	0.00030848	8.19959	0.114342	0.0270634	8.90047	0.0606558	0.11766	8.62147	-0.0855005	0.318772	9.04119	-0.0935473	0.0321052	7.78841	0.0315513	-0.0817817	8.47548	-0.155178	-0.0803395	7.78103	-0.422981	0.0801533	8.01994	-0.0731496	0.0528265	8.99938
-0.40227	0.01456	7.98071	-0.00308111	0.0125243	8.28767	0.163517	0.0247085	8.97339	0.107436	0.118578	8.67163	-0.0392603	0.319008	9.10401	-0.0455261	0.0310832	7.85007	0.077657	-0.0832516	8.53732	-0.108482	-0.0970402	7.85966	-0.375791	0.0753179	8.09608	-0.0160254	0.0435041	9.08473
-0.355422	0.0126224	8.06651	0.0477107	0.024265	8.36465	0.217164	0.0216771	9.02959	0.154527	0.119332	8.71044	0.00832844	0.320157	9.15547	0.0051667	0.0277421	7.90646	0.12313	-0.0852029	8.58825	-0.0578438	-0.112899	7.92848	-0.32634	0.0725637	8.16366	0.0398678	0.0319074	9.15314
-0.303897	0.0129774	8.13667	0.101879	0.0330705	8.4286	0.272198	0.0192304	9.07192	0.202374	0.120311	8.7382	0.0574993	0.322337	9.19392	0.0587591	0.0231272	7.95713	0.169532	-0.0882854	8.62735	-0.00469449	-0.127119	7.98571	-0.275144	0.0710253	8.22476	0.0973511	0.0191647	9.20552
-0.248227	0.015445	8.18893	0.158197	0.0381354	8.47957	0.325775	0.0198931	9.10234	0.251383	0.122196	8.7555	0.108434	0.325685	9.21792	0.114526	0.0179385	8.00004	0.218605	-0.0930281	8.65343	0.0496455	-0.138906	8.03203	-0.221886	0.0697769	8.27882	0.159276	0.00638286	9.24297
-0.189699	0.0203197	8.22373	0.216536	0.0421946	8.52	0.376872	0.0250932	9.12105	0.301304	0.125445	8.76243	0.161147	0.330324	9.22657	0.170918	0.0127694	8.03205	0.271263	-0.0993059	8.66556	0.104074	-0.147682	8.0686	-0.166362	0.0688665	8.32229	0.225868	-0.0055409	9.26732
-0.129683	0.0279429	8.24297	0.276319	0.048659	8.55204	0.425789	0.0336645	9.12824	0.351865	0.129775	8.75834	0.215078	0.336027	9.22066	0.226512	0.00798721	8.05066	0.326569	-0.107135	8.66387	0.158756	-0.153932	8.09502	-0.108446	0.0686682	8.35132	0.294196	-0.0155853	9.28014
-0.0689325	0.0383232	8.24973	0.336713	0.059342	8.57684	0.473498	0.0427769	9.12481	0.40273	0.134298	8.74243	0.269317	0.342346	9.20195	0.280988	0.00335121	8.05617	0.38325	-0.116681	8.6487	0.214427	-0.159254	8.11127	-0.0485356	0.0693313	8.36373	0.36097	-0.0226622	9.28287
-0.00743915	0.0504817	8.24737	0.396454	0.0727462	8.59355	0.521992	0.0503128	9.11153	0.453357	0.138134	8.71461	0.322729	0.348763	9.17263	0.334734	-0.00168355	8.05106	0.440123	-0.127857	8.62021	0.271471	-0.164994	8.11766	0.0122228	0.0703831	8.36159	0.42376	-0.0261872	9.2763
0.0544987	0.0630182	8.23811	0.4557	0.0855709	8.60095	0.572721	0.055714	9.08728	0.502632	0.141143	8.67572	0.374075	0.354756	9.13501	0.388275	-0.00751579	8.03767	0.49594	-0.138402	8.57739	0.3291	-0.171263	8.11416	0.0731178	0.0714581	8.34856	0.482332	-0.0271162	9.26019
0.115632	0.0745782	8.2219	0.51543	0.0946664	8.59796	0.625722	0.0596786	9.04959	0.549443	0.143839	8.62703	0.422641	0.360137	9.08999	0.442068	-0.0141081	8.01677	0.549331	-0.145109	8.51887	0.386919	-0.177239	8.09938	0.134191	0.0726637	8.32776	0.536824	-0.0267646	9.23431
0.174712	0.084703	8.19771	0.57622	0.0984851	8.58406	0.678181	0.0633529	8.99798	0.594066	0.146712	8.56891	0.468022	0.364857	9.03787	0.496699	-0.0211636	7.98721	0.598994	-0.14502	8.44345	0.444883	-0.182677	8.07318	0.196845	0.0747309	8.29839	0.587469	-0.026373	9.19844
0.231444	0.0933438	8.16496	0.636816	0.0981428	8.55871	0.726837	0.0675779	8.93475	0.637681	0.149628	8.50082	0.510416	0.368918	8.97857	0.55194	-0.0281436	7.94776	0.644699	-0.138717	8.35312	0.502401	-0.187964	8.03709	0.261545	0.0781514	8.25815	0.635735	-0.0263493	9.15234
0.286398	0.100502	8.12382	0.694675	0.0965737	8.52159	0.769462	0.0724493	8.86381	0.681685	0.151873	8.42158	0.550254	0.372263	8.9119	0.606338	-0.0343362	7.89814	0.687049	-0.129391	8.25212	0.557619	-0.193414	7.99326	0.327393	0.0827731	8.20501	0.683964	-0.0265753	9.09571
0.339228	0.105703	8.07427	0.747913	0.0971837	8.47388	0.806426	0.0767318	8.78692	0.725793	0.15282	8.33034	0.587947	0.37453	8.83787	0.657726	-0.0392046	7.83998	0.726651	-0.120256	8.1447	0.609509	-0.198325	7.94141	0.392213	0.0874902	8.13959	0.734483	-0.0269229	9.02829
0.389442	0.108269	8.01668	0.796461	0.101211	8.41765	0.839122	0.0789502	8.70353	0.76896	0.152293	8.22665	0.623798	0.375227	8.75639	0.70507	-0.0426309	7.7751	0.763474	-0.112694	8.03262	0.658788	-0.201546	7.87999	0.454533	0.0911211	8.06363	0.787446	-0.0270243	8.95001
0.437144	0.107589	7.95205	0.842572	0.106377	8.35532	0.869271	0.0781696	8.61127	0.809943	0.15056	8.11061	0.657824	0.37372	8.66711	0.74867	-0.0448579	7.7047	0.796654	-0.10558	7.91458	0.706708	-0.202444	7.80819	0.514106	0.092946	7.97896	0.839657	-0.0260082	8.86129
0.48403	0.103582	7.88191	0.888178	0.109047	8.28661	0.898393	0.074963	8.50779	0.848353	0.147874	7.98395	0.689904	0.369541	8.5698	0.789597	-0.0463185	7.6283	0.825274	-0.0976058	7.78907	0.753677	-0.201674	7.72683	0.571158	0.0934957	7.88679	0.887625	-0.0229437	8.7626
0.530925	0.0969911	7.80592	0.934346	0.106223	8.20979	0.927521	0.0702739	8.39134	0.883965	0.144373	7.84951	0.719675	0.362695	8.46464	0.828638	-0.0477127	7.54439	0.848874	-0.0879442	7.65543	0.799657	-0.200681	7.63588	0.62574	0.0936188	7.78742	0.928775	-0.0171714	8.6541
0.577431	0.088875	7.72244	0.979585	0.0984397	8.12266	0.95639	0.0648201	8.26152	0.916403	0.14009	7.71031	0.746939	0.353613	8.35179	0.866243	-0.0496574	7.45101	0.86815	-0.0772175	7.51362	0.844569	-0.200349	7.53442	0.677621	0.0938613	7.67964	0.964537	-0.0100147	8.53313
0.621847	0.0799087	7.62954	1.02211	0.087867	8.02544	0.982456	0.0585084	8.11979	0.945413	0.135171	7.56627	0.771742	0.343121	8.23128	0.902531	-0.0519566	7.34639	0.883987	-0.066375	7.36319	0.887663	-0.200554	7.42278	0.726931	0.0937202	7.56056	0.997674	-0.0036409	8.39582
0.66335	0.069983	7.52643	1.06052	0.0768991	7.91979	1.00315	0.0511342	7.96791	0.971255	0.129845	7.41477	0.79438	0.33185	8.1027	0.936927	-0.053055	7.23122	0.897099	-0.0562856	7.20339	0.927714	-0.20047	7.30316	0.773761	0.0924437	7.428	1.03098	-0.000283371	8.23824
0.701981	0.0587455	7.41279	1.0948	0.0668114	7.80703	1.01769	0.0425918	7.80724	0.994703	0.124361	7.25232	0.815508	0.320018	7.96486	0.968557	-0.0512908	7.10797	0.907558	-0.0473011	7.03301	0.964761	-0.199361	7.17635	0.817709	0.0896348	7.28266	1.06528	-0.000490211	8.06053
0.738713	0.0460418	7.2886	1.12561	0.058218	7.68587	1.02846	0.032926	7.63825	1.01608	0.118796	7.07752	0.835444	0.307388	7.81655	0.996638	-0.046289	6.98032	0.915453	-0.0394683	6.85182	0.999717	-0.196682	7.04143	0.857981	0.0857346	7.12754	1.0983	-0.00190332	7.86936
0.774312	0.0321677	7.15473	1.15323	0.0517765	7.55403	1.03732	0.0223434	7.46149	1.0349	0.112995	6.89082	0.854295	0.293507	7.65655	1.02129	-0.0394059	6.84908	0.920958	-0.032758	6.65982	1.03244	-0.192131	6.89833	0.894073	0.0814719	6.96478	1.12739	-0.00187231	7.67211
0.808949	0.0177321	7.01183	1.1774	0.0479648	7.41068	1.04358	0.0110881	7.27598	1.05003	0.106656	6.69295	0.871826	0.278084	7.48437	1.04278	-0.0320038	6.71331	0.924746	-0.0264972	6.45834	1.06085	-0.185794	6.74719	0.926332	0.077334	6.79432	1.1496	0.00218598	7.47627
0.841637	0.00383444	6.8601	1.198	0.0458365	7.2579	1.04411	-0.0008919	7.0773	1.06061	0.0996062	6.48466	0.887478	0.261127	7.3005	1.06097	-0.0243148	6.57016	0.927113	-0.0195415	6.2492	1.08387	-0.178403	6.58526	0.955125	0.0730237	6.61562	1.16452	0.00949712	7.281
0.870919	-0.00818284	6.70091	1.21546	0.0433059	7.09859	1.03742	-0.0139495	6.86118	1.06638	0.0919905	6.26752	0.900898	0.243083	7.10599	1.07507	-0.0156069	6.41687	0.92809	-0.0107423	6.03412	1.10296	-0.170759	6.40852	0.980025	0.0677733	6.4289	1.17272	0.0181423	7.08244
0.895888	-0.0176331	6.53709	1.23069	0.0381264	6.93333	1.02538	-0.0282267	6.6283	1.06749	0.0842294	6.04425	0.911787	0.224496	6.90196	1.08449	-0.00532017	6.25072	0.926802	0.000150508	5.81409	1.12001	-0.163193	6.21843	0.99969	0.0608865	6.2323	1.17534	0.0263628	6.87427
0.916689	-0.0250529	6.36967	1.24385	0.0296002	6.7598	1.01106	-0.0428639	6.38672	1.06403	0.0766323	5.81598	0.919896	0.205885	6.68868	1.08932	0.00627219	6.07095	0.92178	0.0123981	5.5886	1.13404	-0.155379	6.02136	1.01271	0.0524674	6.02118	1.17375	0.033457	6.65173
0.933581	-0.0311453	6.19249	1.25356	0.0192109	6.57503	0.995581	-0.056861	6.14242	1.05594	0.0690504	5.58013	0.924709	0.187589	6.46514	1.08983	0.018318	5.8804	0.911903	0.0251637	5.35634	1.14202	-0.146888	5.81958	1.01865	0.0433762	5.7911	1.16903	0.0396967	6.41449
0.946344	-0.0357397	5.99712	1.25807	0.00886984	6.37742	0.977192	-0.0700145	5.89328	1.04306	0.0608856	5.33173	0.925229	0.169689	6.22935	1.08599	0.0299908	5.68337	0.896604	0.0379073	5.11564	1.14218	-0.137487	5.60864	1.01777	0.0346673	5.54424	1.16168	0.0451258	6.16503
0.954601	-0.0387925	5.78081	1.25602	0.00020645	6.16823	0.954273	-0.0834065	5.63096	1.02505	0.0516762	5.06675	0.920446	0.152208	5.97923	1.07755	0.0410481	5.48219	0.876307	0.050625	4.86484	1.13513	-0.127263	5.38524	1.01065	0.0268245	5.28704	1.15095	0.0494731	5.90994
0.958612	-0.0419583	5.55052	1.24854	-0.00714326	5.94902	0.926299	-0.0979016	5.3505	1.001	0.0415246	4.78398	0.909609	0.134847	5.71313	1.06461	0.0518461	5.27482	0.851435	0.0632605	4.60437	1.12171	-0.11665	5.15003	0.997085	0.0196002	5.02342	1.13542	0.0531509	5.65324
0.95868	-0.0472569	5.31387	1.23724	-0.0139148	5.72116	0.893792	-0.113169	5.053	0.969488	0.0309596	4.48358	0.8926	0.116909	5.43005	1.04742	0.062776	5.05806	0.822347	0.0755011	4.33569	1.10085	-0.106143	4.90227	0.976858	0.0126297	4.75115	1.11395	0.0566901	5.39637
0.954271	-0.0537943	5.07206	1.22318	-0.0208641	5.48513	0.856467	-0.127973	4.73976	0.929352	0.020497	4.1658	0.869673	0.0975182	5.12936	1.02551	0.0736636	4.8286	0.789264	0.086208	4.0622	1.07072	-0.0959338	4.63601	0.949418	0.00587524	4.4662	1.087	0.0604354	5.13372
0.944108	-0.0578294	4.82054	1.20478	-0.0280987	5.23954	0.814205	-0.141721	4.41034	0.880618	0.0104954	3.83135	0.840891	0.0758929	4.81005	0.997521	0.0838285	4.58394	0.752315	0.0942372	3.7862	1.03052	-0.0853163	4.35001	0.914464	-0.000330251	4.169	1.05493	0.064546	4.85774
0.92725	-0.0565051	4.55596	1.1792	-0.0354083	4.98267	0.767697	-0.155476	4.06623	0.824167	0.00125512	3.48212	0.804949	0.0518592	4.46935	0.961516	0.0925318	4.32099	0.711608	0.0988019	3.50817	0.980885	-0.0735579	4.05038	0.870632	-0.00573118	3.85837	1.01758	0.0691728	4.56138
0.903308	-0.0514226	4.2761	1.14441	-0.0433672	4.71016	0.718104	-0.170855	3.71433	0.760304	-0.00689099	3.12073	0.758421	0.0259022	4.10439	0.91618	0.0988305	4.04062	0.66743	0.100638	3.2243	0.921493	-0.0603823	3.7413	0.816441	-0.0102741	3.52881	0.973676	0.0752432	4.24339
0.871965	-0.0463372	3.97835	1.10036	-0.0522371	4.41921	0.664337	-0.188068	3.35929	0.686063	-0.0135845	2.75128	0.69732	-0.00133627	3.71248	0.861063	0.101708	3.7467	0.620067	0.100966	2.92899	0.850344	-0.0466579	3.4136	0.750721	-0.0142145	3.17018	0.921977	0.0837506	3.90719
0.831739	-0.0436972	3.65602	1.04829	-0.0617262	4.10831	0.600404	-0.203276	2.9964	0.596477	-0.0186775	2.37683	0.618257	-0.0292321	3.29491	0.798258	0.101048	3.44387	0.569532	0.10045	2.61734	0.765312	-0.0325021	3.05418	0.674334	-0.018101	2.78872	0.862612	0.0948654	3.56159
0.779843	-0.0431251	3.29976	0.987737	-0.0699238	3.77961	0.519396	-0.211088	2.61617	0.488008	-0.0222103	2.00258	0.521794	-0.0567471	2.87108	0.732424	0.099269	3.12853	0.514714	0.0985608	2.29522	0.665537	-0.0174419	2.663	0.588548	-0.0224666	2.40736	0.79654	0.107257	3.21255
0.713463	-0.043537	2.90178	0.915904	-0.0740493	3.43611	0.418119	-0.207452	2.22413	0.368498	-0.0249608	1.65239	0.41322	-0.0818507	2.47441	0.668024	0.0994697	2.7935	0.45375	0.0939625	1.9777	0.551874	-0.00214683	2.27597	0.493847	-0.0268386	2.06444	0.725045	0.118527	2.86226
0.631803	-0.0446403	2.48071	0.829147	-0.0725231	3.08163	0.30343	-0.193934	1.86377	0.253742	-0.0276165	1.36629	0.298378	-0.102385	2.13974	0.602993	0.101898	2.44104	0.386151	0.0863416	1.68572	0.425816	0.00912908	1.94937	0.391815	-0.0296725	1.78692	0.647703	0.1268	2.50508
0.536379	-0.0471381	2.09906	0.727264	-0.0663743	2.72473	0.185035	-0.174865	1.58733	0.159228	-0.0306707	1.18162	0.184157	-0.116318	1.89152	0.528172	0.100656	2.0929	0.314445	0.0774555	1.43679	0.294266	0.0125715	1.71855	0.286576	-0.0292469	1.58232	0.563795	0.131698	2.14268
0.429276	-0.0517257	1.82374	0.61566	-0.0606048	2.388	0.0736685	-0.154701	1.42206	0.0908526	-0.0335132	1.089	0.0801794	-0.123536	1.71667	0.434562	0.0888784	1.7738	0.244374	0.0711894	1.23828	0.179123	0.00950477	1.56021	0.188898	-0.0259183	1.43325	0.473703	0.13457	1.79451
0.318939	-0.0574238	1.66412	0.50132	-0.0605357	2.09921	-0.0175849	-0.135999	1.32555	0.0464842	-0.035158	1.03524	-0.0030513	-0.125696	1.58253	0.325383	0.0670486	1.50126	0.181452	0.0708192	1.09096	0.108544	0.00549571	1.4235	0.111129	-0.0218834	1.3064	0.379369	0.136477	1.48936
0.22306	-0.0621875	1.5528	0.391586	-0.0685901	1.87854	-0.0752746	-0.119699	1.23842	0.0232717	-0.0346953	0.965404	-0.055113	-0.124532	1.45599	0.214449	0.0483296	1.29637	0.129357	0.0764662	0.981887	0.0897997	0.00336064	1.27742	0.0619282	-0.0195316	1.17507	0.285794	0.137298	1.25742
0.159237	-0.0643403	1.41744	0.293286	-0.0796641	1.71404	-0.0923379	-0.105925	1.11796	0.0159863	-0.0320623	0.859999	-0.0713845	-0.12196	1.31513	0.115203	0.0470076	1.18152	0.0892294	0.0836717	0.891146	0.093082	-0.000279255	1.13142	0.0393031	-0.0186522	1.02865	0.198693	0.135895	1.09148
0.128028	-0.0642692	1.23873	0.21595	-0.0856661	1.57896	-0.0828143	-0.0933525	0.974438	0.0161895	-0.0282312	0.740122	-0.0623766	-0.118922	1.16544	0.034046	0.0638672	1.1464	0.0616626	0.087421	0.799122	0.0824462	-0.0101906	1.00547	0.0305066	-0.0168669	0.880965	0.123819	0.131118	0.974371
0.11384	-0.0612573	1.04779	0.168235	-0.0797671	1.44442	-0.0667559	-0.0807389	0.832004	0.0152301	-0.0242867	0.630226	-0.0429095	-0.11576	1.0198	-0.0224341	0.081945	1.12302	0.0457121	0.0847475	0.697065	0.0491014	-0.0245153	0.906238	0.0232958	-0.0118744	0.748762	0.0658593	0.123083	0.870206
0.101381	-0.0539037	0.876521	0.14705	-0.0633641	1.29025	-0.0598244	-0.0676057	0.709999	0.00893221	-0.0212162	0.542942	-0.0275675	-0.112782	0.89086	-0.0471556	0.0836465	1.0405	0.0374147	0.0766994	0.588783	0.0107288	-0.034726	0.822576	0.0111624	-0.00409901	0.642962	0.0248046	0.113217	0.765192
0.0868358	-0.0414577	0.733915	0.138239	-0.0429961	1.10279	-0.060743	-0.0554064	0.608646	-0.000115383	-0.0193329	0.473432	-0.0234962	-0.109956	0.784178	-0.0438356	0.0666926	0.889372	0.0319729	0.0654436	0.480831	-0.0151263	-0.0336962	0.741958	-0.0030216	0.0027266	0.559136	-0.00092616	0.103213	0.656876
0.072475	-0.0269597	0.615337	0.124387	-0.0255665	0.868769	-0.0630968	-0.0458361	0.522217	-0.0085746	-0.0187916	0.414968	-0.0258882	-0.10726	0.69477	-0.0311408	0.0437514	0.725879	0.0255649	0.0528349	0.377525	-0.0247461	-0.0252986	0.658814	-0.0152373	0.00479719	0.489023	-0.0147733	0.0941169	0.553256
0.060195	-0.0138827	0.516238	0.0968977	-0.0141314	0.603186	-0.0614532	-0.0399195	0.445274	-0.0137601	-0.0192843	0.362212	-0.0284186	-0.10474	0.616401	-0.027268	0.0272743	0.605884	0.0186098	0.0407674	0.283797	-0.0210757	-0.0189692	0.572545	-0.0220277	0.00063658	0.425902	-0.0202136	0.0842581	0.460337
0.0502974	-0.00416098	0.432096	0.0626574	-0.00741488	0.34947	-0.0553517	-0.0368672	0.376714	-0.0143906	-0.0200191	0.313307	-0.0251095	-0.102382	0.542961	-0.0314119	0.0183567	0.536727	0.0136188	0.031459	0.207126	-0.00804198	-0.0207148	0.482759	-0.0217205	-0.00640482	0.367859	-0.0189934	0.0706414	0.372825
0.04347	0.00244825	0.356582	0.0308879	-0.00375514	0.154611	-0.0460625	-0.0356394	0.317645	-0.00940611	-0.0202033	0.266995	-0.0153502	-0.099083	0.469984	-0.0284197	0.010108	0.490704	0.0128901	0.0269676	0.154932	0.00924574	-0.0262556	0.389036	-0.0131081	-0.0122114	0.314105	-0.0126188	0.0507302	0.284057
0.0400333	0.00629629	0.284019	0.0107026	-0.0015566	0.0451711	-0.0350175	-0.0350919	0.268137	0.000502526	-0.0192442	0.222041	-0.00334621	-0.0926538	0.394293	-0.00561243	-0.00332251	0.441228	0.0156869	0.0265451	0.125766	0.0255716	-0.0290663	0.291049	0.00286026	-0.0138152	0.262877	-0.00291833	0.0269908	0.192913
0.0375292	0.00775247	0.213603	0.000596365	-0.000361596	-0.000647229	-0.0238434	-0.0333845	0.221693	0.0107109	-0.0169759	0.176493	0.0064774	-0.080851	0.31276	0.0272487	-0.0183619	0.376365	0.0185806	0.0266311	0.107036	0.0366749	-0.026128	0.194163	0.0191737	-0.0120156	0.210752	0.00673175	0.00592984	0.111815
0.0323385	0.00714903	0.146524	-0.00237753	0.000165394	-0.00975907	-0.0140927	-0.0284098	0.169368	0.0160256	-0.013291	0.128149	0.0102538	-0.061982	0.22334	0.0493658	-0.0269116	0.290929	0.0180543	0.023561	0.0855888	0.038984	-0.0195068	0.110397	0.0276065	-0.00852664	0.154432	0.0128771	-0.00585643	0.0541103
0.0219688	0.00494785	0.084448	-0.00238622	0.000279184	-0.00855497	-0.00698325	-0.0190519	0.106194	0.0134382	-0.00841776	0.0772018	0.00856928	-0.0388431	0.133299	0.0444999	-0.0228647	0.183656	0.0128996	0.016076	0.0552354	0.0296995	-0.0116919	0.0510807	0.0230097	-0.00493095	0.0936377	0.013939	-0.00617687	0.0269511
0.00955706	0.00217447	0.0330805	-0.00125958	0.00016422	-0.00433139	-0.00242409	-0.00825043	0.0441938	0.00649825	-0.00353738	0.031399	0.00421458	-0.0164902	0.0547863	0.0219844	-0.0110474	0.0764828	0.00583654	0.00709816	0.0236073	0.0136062	-0.00468278	0.0163756	0.0110783	-0.00194816	0.0381859	0.0115443	0.000160363	0.022445
0	0	0	0	0	0	0	0	0	0	0	0	-1.23427e-08	5.10166e-08	-1.89255e-07	0	0	0	0	0	0	0	0	0	0	0	0	0.00765977	0.00765977	0.0306391
