# Supplementary material for: A simple method of equine limb force vector analysis and its potential applications
Source: PeerJ. 2018 Feb 21;6:e4399. doi: 10.7717/peerj.4399 (PMC5827015; doi:10.7717/peerj.4399)
Supplement: Supplemental Information 5 [file peerj-06-4399-s006.xlsx]

## Sheet: Import
	H20 18 LF							H 20 18 RF						Mass	424.974
	FP1		FP1					FP2		FP2
	COFP	-0.666873	FORCE			FORCE		COFP	0.391046	FORCE			FORCE
	ORIGINAL	-1.75375	ORIGINAL			ORIGINAL		ORIGINAL	-0.653951	ORIGINAL			ORIGINAL
ITEM	X		X			Z		X		X			Z
	-0.616143	-0.000119372	-214.844	-0.000126386	0.804276	341.797		0.435143	-0.000103765	-258.789	-0.000152238	1.60855	683.594
	-0.656	-2.55851e-05	-214.844	-0.000126386	2.29793	976.562		0.399087	-1.89223e-05	-283.203	-0.0001666	2.1141	898.438
	-0.682036	3.56798e-05	-219.727	-0.000129259	2.57368	1093.75		0.396077	-1.18395e-05	-366.211	-0.000215431	2.98731	1269.53
	-0.667478	1.42361e-06	-122.07	-7.18104e-05	3.17115	1347.66		0.380192	2.55392e-05	-136.719	-8.04276e-05	3.35498	1425.78
	-0.663508	-7.91812e-06	-390.625	-0.000229793	4.43501	1884.77		0.389304	4.09789e-06	-424.805	-0.0002499	4.75672	2021.48
	-0.666873	0	-419.922	-0.000247028	5.07843	2158.2		0.394296	-7.64869e-06	-458.984	-0.000270007	5.58397	2373.05
	-0.667725	2.00483e-06	-395.508	-0.000232666	5.76781	2451.17		0.389882	2.73781e-06	-395.508	-0.000232666	6.2274	2646.48
	-0.66855	3.94612e-06	-454.102	-0.000267135	6.64102	2822.27		0.389936	2.61074e-06	-483.398	-0.000284369	7.12359	3027.34
	-0.670495	8.52286e-06	-473.633	-0.000278624	7.37636	3134.77		0.387826	7.57575e-06	-493.164	-0.000290114	7.90489	3359.38
	-0.670165	7.74635e-06	-493.164	-0.000290114	8.08872	3437.5		0.389043	4.71205e-06	-498.047	-0.000292986	8.59427	3652.34
	-0.671047	9.82177e-06	-488.281	-0.000287241	8.75512	3720.7		0.388524	5.9333e-06	-493.164	-0.000290114	9.21471	3916.02
	-0.671236	1.02665e-05	-458.984	-0.000270007	9.35258	3974.61		0.38793	7.33103e-06	-458.984	-0.000270007	9.81217	4169.92
	-0.671897	1.18219e-05	-424.805	-0.0002499	9.83515	4179.69		0.387597	8.1146e-06	-415.039	-0.000244155	10.2718	4365.23
	-0.672476	1.31843e-05	-375.977	-0.000221176	10.1798	4326.17		0.38761	8.08401e-06	-356.445	-0.000209686	10.6164	4511.72
	-0.671517	1.09277e-05	-317.383	-0.000186707	10.4096	4423.83		0.387681	7.91695e-06	-288.086	-0.000169472	10.8003	4589.84
	-0.671052	9.83353e-06	-239.258	-0.000140748	10.5245	4472.66		0.38889	5.07207e-06	-214.844	-0.000126386	10.8462	4609.38
	-0.670554	8.6617e-06	-151.367	-8.90449e-05	10.5015	4462.89		0.389596	3.41079e-06	-122.07	-7.18104e-05	10.8003	4589.84
	-0.670018	7.40044e-06	-68.3594	-4.02138e-05	10.3867	4414.06		0.389936	2.61074e-06	-34.1797	-2.01069e-05	10.6854	4541.02
	-0.669928	7.18867e-06	14.6484	8.61725e-06	10.1569	4316.41		0.38952	3.58963e-06	48.8281	2.87241e-05	10.4326	4433.59
	-0.667721	1.99541e-06	87.8906	5.17035e-05	9.88111	4199.22		0.389968	2.53545e-06	126.953	7.46828e-05	10.1569	4316.41
	-0.666986	2.65898e-07	166.016	9.76621e-05	9.58238	4072.27		0.391882	-1.96835e-06	200.195	0.000117769	9.76621	4150.39
	-0.666125	-1.76011e-06	234.375	0.000137876	9.19173	3906.25		0.392444	-3.29079e-06	273.438	0.000160855	9.30662	3955.08
	-0.665711	-2.73428e-06	292.969	0.000172345	8.73214	3710.94		0.391456	-9.6594e-07	332.031	0.000195324	8.7781	3730.47
	-0.665152	-4.04965e-06	346.68	0.000203941	8.18064	3476.56		0.390635	9.6594e-07	375.977	0.000221176	8.1117	3447.27
	-0.665055	-4.2779e-06	375.977	0.000221176	7.51424	3193.36		0.39175	-1.65775e-06	400.391	0.000235538	7.35338	3125
	-0.664878	-4.6944e-06	395.508	0.000232666	6.80188	2890.62		0.391548	-1.18242e-06	400.391	0.000235538	6.41123	2724.61
	-0.664444	-5.71564e-06	400.391	0.000235538	5.95164	2529.3		0.394383	-7.85341e-06	380.859	0.000224048	5.40014	2294.92
	-0.663773	-7.29456e-06	375.977	0.000221176	5.05545	2148.44		0.395059	-9.4441e-06	332.031	0.000195324	4.29713	1826.17
	-0.661069	-1.36573e-05	317.383	0.000186707	3.9984	1699.22		0.399087	-1.89223e-05	258.789	0.000152238	3.17115	1347.66
	-0.656422	-2.45921e-05	253.906	0.000149366	2.94135	1250		0.414489	-5.51645e-05	156.25	9.19173e-05	2.16006	917.969
	-0.652571	-3.36538e-05	180.664	0.000106279	1.93026	820.312		0.441382	-0.000118446	68.3594	4.02138e-05	1.56259	664.062
	-0.623194	-0.00010278	87.8906	5.17035e-05	1.42472	605.469		0.448	-0.000134019	107.422	6.31931e-05	1.10301	468.75
	-0.615304	-0.000121346	92.7734	5.45759e-05	1.05705	449.219		0.448	-0.000134019	87.8906	5.17035e-05	0.712359	302.734
	-0.622077	-0.000105409	73.2422	4.30862e-05	0.597462	253.906		0.448	-0.000134019	43.9453	2.58517e-05	0.252773	107.422
	-0.61775	-0.00011559	29.2969	1.72345e-05	0.183835	78.125
								H20 18 LH
								-0.635923	-4.24214e-05	-156.25	-9.19173e-05	1.49366	634.766
	H20 18 RH							-0.648286	-1.33302e-05	-341.797	-0.000201069	1.60855	683.594
	-1.876	0.000287658	68.3594	4.02138e-05	0.114897	48.8281		-0.658406	1.0483e-05	-156.25	-9.19173e-05	2.32091	986.328
	-1.53314	-0.000519112	9.76562	5.74483e-06	0.804276	341.797		-0.650399	-8.35815e-06	-268.555	-0.000157983	3.28604	1396.48
	-1.7185	-8.2952e-05	195.312	0.000114897	1.83835	781.25		-0.6515	-5.7674e-06	-297.852	-0.000175217	4.13628	1757.81
	-1.7286	-5.91883e-05	-249.023	-0.000146493	2.91837	1240.23		-0.651294	-6.25214e-06	-312.5	-0.000183835	5.00949	2128.91
	-1.74733	-1.51244e-05	-258.789	-0.000152238	3.81457	1621.09		-0.651941	-4.7297e-06	-332.031	-0.000195324	5.85973	2490.23
	-1.75775	9.40174e-06	-258.789	-0.000152238	4.73374	2011.72		-0.653545	-9.55351e-07	-332.031	-0.000195324	6.57209	2792.97
	-1.75259	-2.74487e-06	-283.203	-0.0001666	5.65291	2402.34		-0.653416	-1.2589e-06	-312.5	-0.000183835	7.28444	3095.7
	-1.75004	-8.72876e-06	-268.555	-0.000157983	6.48017	2753.91		-0.657601	8.58875e-06	-278.32	-0.000163728	7.88191	3349.61
	-1.7537	-1.23537e-07	-244.141	-0.000143621	7.19253	3056.64		-0.656123	5.11089e-06	-239.258	-0.000140748	8.38745	3564.45
	-1.75424	1.13772e-06	-200.195	-0.000117769	7.81297	3320.31		-0.657508	8.36991e-06	-170.898	-0.000100535	8.7781	3730.47
	-1.756	5.28855e-06	-146.484	-8.61724e-05	8.38745	3564.45		-0.656955	7.06866e-06	-97.6562	-5.74483e-05	9.09981	3867.19
	-1.75538	3.82494e-06	-83.0078	-4.88311e-05	8.87002	3769.53		-0.656178	5.24031e-06	-14.6484	-8.61725e-06	9.28365	3945.31
	-1.75659	6.68628e-06	4.88281	2.87242e-06	9.28365	3945.31		-0.656266	5.44739e-06	73.2422	4.30862e-05	9.3296	3964.84
	-1.75658	6.65334e-06	87.8906	5.17035e-05	9.51344	4042.97		-0.655576	3.82376e-06	141.602	8.33e-05	9.26067	3935.55
	-1.75657	6.63687e-06	180.664	0.000106279	9.62834	4091.8		-0.656868	6.86394e-06	209.961	0.000123514	9.05385	3847.66
	-1.75629	5.96624e-06	268.555	0.000157983	9.58238	4072.27		-0.656237	5.37915e-06	273.438	0.000160855	8.73214	3710.94
	-1.75454	1.84599e-06	346.68	0.000203941	9.42152	4003.91		-0.654679	1.71304e-06	327.148	0.000192452	8.29553	3525.39
	-1.75419	1.03183e-06	424.805	0.0002499	9.14577	3886.72		-0.654752	1.88482e-06	371.094	0.000218304	7.78999	3310.55
	-1.75537	3.80611e-06	478.516	0.000281497	8.75512	3720.7		-0.654466	1.21184e-06	400.391	0.000235538	7.14657	3037.11
	-1.75466	2.12601e-06	517.578	0.000304476	8.20362	3486.33		-0.654576	1.47068e-06	415.039	0.000244155	6.38825	2714.84
	-1.75381	1.23537e-07	541.992	0.000318838	7.53722	3203.12		-0.653545	-9.55351e-07	415.039	0.000244155	5.561	2363.28
	-1.75236	-3.26725e-06	546.875	0.00032171	6.82486	2900.39		-0.653951	0	395.508	0.000232666	4.64182	1972.66
	-1.74998	-8.88406e-06	537.109	0.000315966	5.95164	2529.3		-0.652774	-2.76958e-06	336.914	0.000198197	3.65371	1552.73
	-1.75162	-5.02501e-06	493.164	0.000290114	5.03247	2138.67		-0.647165	-1.5968e-05	258.789	0.000152238	2.50475	1064.45
	-1.75393	4.20025e-07	419.922	0.000247028	3.9984	1699.22		-0.627448	-6.23637e-05	151.367	8.90449e-05	1.3328	566.406
	-1.74527	-1.99647e-05	312.5	0.000183835	2.82646	1201.17		-0.602659	-0.000120694	24.4141	1.43621e-05	0.942152	400.391
	-1.73339	-4.79123e-05	180.664	0.000106279	1.58557	673.828		-0.612636	-9.72176e-05	9.76562	5.74483e-06	0.505545	214.844
	-1.70267	-0.000120208	53.7109	3.15966e-05	1.03407	439.453		-0.612636	-9.72176e-05	9.76562	5.74483e-06	0.252773	107.422
	-1.708	-0.000107659	4.88281	2.87242e-06	0.574483	244.141		-0.674	4.71769e-05	4.88281	2.87242e-06	0.137876	58.5938
	-1.70062	-0.000125035	-9.76562	-5.74483e-06	0.298731	126.953

## Sheet: Data
H8	LF				RH			H12	LF				RH
	COP		FZ		COP		FZ		COP		FZ		COP		FZ
	-0.000119372	-0.000126386	0.804276		-4.24214e-05	-9.19173e-05	1.49366		-0.000103765	-0.000152238	1.60855		0.000287658	4.02138e-05	0.114897
	-2.55851e-05	-0.000126386	2.29793		-1.33302e-05	-0.000201069	1.60855		-1.89223e-05	-0.0001666	2.1141		-0.000519112	5.74483e-06	0.804276
	3.56798e-05	-0.000129259	2.57368		1.0483e-05	-9.19173e-05	2.32091		-1.18395e-05	-0.000215431	2.98731		-8.2952e-05	0.000114897	1.83835
	1.42361e-06	-7.18104e-05	3.17115		-8.35815e-06	-0.000157983	3.28604		2.55392e-05	-8.04276e-05	3.35498		-5.91883e-05	-0.000146493	2.91837
	-7.91812e-06	-0.000229793	4.43501		-5.7674e-06	-0.000175217	4.13628		4.09789e-06	-0.0002499	4.75672		-1.51244e-05	-0.000152238	3.81457
	0	-0.000247028	5.07843		-6.25214e-06	-0.000183835	5.00949		-7.64869e-06	-0.000270007	5.58397		9.40174e-06	-0.000152238	4.73374
	2.00483e-06	-0.000232666	5.76781		-4.7297e-06	-0.000195324	5.85973		2.73781e-06	-0.000232666	6.2274		-2.74487e-06	-0.0001666	5.65291
	3.94612e-06	-0.000267135	6.64102		-9.55351e-07	-0.000195324	6.57209		2.61074e-06	-0.000284369	7.12359		-8.72876e-06	-0.000157983	6.48017
	8.52286e-06	-0.000278624	7.37636		-1.2589e-06	-0.000183835	7.28444		7.57575e-06	-0.000290114	7.90489		-1.23537e-07	-0.000143621	7.19253
	7.74635e-06	-0.000290114	8.08872		8.58875e-06	-0.000163728	7.88191		4.71205e-06	-0.000292986	8.59427		1.13772e-06	-0.000117769	7.81297
	9.82177e-06	-0.000287241	8.75512		5.11089e-06	-0.000140748	8.38745		5.9333e-06	-0.000290114	9.21471		5.28855e-06	-8.61724e-05	8.38745
	1.02665e-05	-0.000270007	9.35258		8.36991e-06	-0.000100535	8.7781		7.33103e-06	-0.000270007	9.81217		3.82494e-06	-4.88311e-05	8.87002
	1.18219e-05	-0.0002499	9.83515		7.06866e-06	-5.74483e-05	9.09981		8.1146e-06	-0.000244155	10.2718		6.68628e-06	2.87242e-06	9.28365
	1.31843e-05	-0.000221176	10.1798		5.24031e-06	-8.61725e-06	9.28365		8.08401e-06	-0.000209686	10.6164		6.65334e-06	5.17035e-05	9.51344
	1.09277e-05	-0.000186707	10.4096		5.44739e-06	4.30862e-05	9.3296		7.91695e-06	-0.000169472	10.8003		6.63687e-06	0.000106279	9.62834
	9.83353e-06	-0.000140748	10.5245		3.82376e-06	8.33e-05	9.26067		5.07207e-06	-0.000126386	10.8462		5.96624e-06	0.000157983	9.58238
	8.6617e-06	-8.90449e-05	10.5015		6.86394e-06	0.000123514	9.05385		3.41079e-06	-7.18104e-05	10.8003		1.84599e-06	0.000203941	9.42152
	7.40044e-06	-4.02138e-05	10.3867		5.37915e-06	0.000160855	8.73214		2.61074e-06	-2.01069e-05	10.6854		1.03183e-06	0.0002499	9.14577
	7.18867e-06	8.61725e-06	10.1569		1.71304e-06	0.000192452	8.29553		3.58963e-06	2.87241e-05	10.4326		3.80611e-06	0.000281497	8.75512
	1.99541e-06	5.17035e-05	9.88111		1.88482e-06	0.000218304	7.78999		2.53545e-06	7.46828e-05	10.1569		2.12601e-06	0.000304476	8.20362
	2.65898e-07	9.76621e-05	9.58238		1.21184e-06	0.000235538	7.14657		-1.96835e-06	0.000117769	9.76621		1.23537e-07	0.000318838	7.53722
	-1.76011e-06	0.000137876	9.19173		1.47068e-06	0.000244155	6.38825		-3.29079e-06	0.000160855	9.30662		-3.26725e-06	0.00032171	6.82486
	-2.73428e-06	0.000172345	8.73214		-9.55351e-07	0.000244155	5.561		-9.6594e-07	0.000195324	8.7781		-8.88406e-06	0.000315966	5.95164
	-4.04965e-06	0.000203941	8.18064		0	0.000232666	4.64182		9.6594e-07	0.000221176	8.1117		-5.02501e-06	0.000290114	5.03247
	-4.2779e-06	0.000221176	7.51424		-2.76958e-06	0.000198197	3.65371		-1.65775e-06	0.000235538	7.35338		4.20025e-07	0.000247028	3.9984
	-4.6944e-06	0.000232666	6.80188		-1.5968e-05	0.000152238	2.50475		-1.18242e-06	0.000235538	6.41123		-1.99647e-05	0.000183835	2.82646
	-5.71564e-06	0.000235538	5.95164		-6.23637e-05	8.90449e-05	1.3328		-7.85341e-06	0.000224048	5.40014		-4.79123e-05	0.000106279	1.58557
	-7.29456e-06	0.000221176	5.05545		-0.000120694	1.43621e-05	0.942152		-9.4441e-06	0.000195324	4.29713		-0.000120208	3.15966e-05	1.03407
	-1.36573e-05	0.000186707	3.9984		-9.72176e-05	5.74483e-06	0.505545		-1.89223e-05	0.000152238	3.17115		-0.000107659	2.87242e-06	0.574483
	-2.45921e-05	0.000149366	2.94135		-9.72176e-05	5.74483e-06	0.252773		-5.51645e-05	9.19173e-05	2.16006		-0.000125035	-5.74483e-06	0.298731
	-3.36538e-05	0.000106279	1.93026		4.71769e-05	2.87242e-06	0.137876		-0.000118446	4.02138e-05	1.56259		0	0	0
	-0.00010278	5.17035e-05	1.42472		0	0	0		-0.000134019	6.31931e-05	1.10301		0	0	0
	-0.000121346	5.45759e-05	1.05705		0	0	0		-0.000134019	5.17035e-05	0.712359		0	0	0
	-0.000105409	4.30862e-05	0.597462		0	0	0		-0.000134019	2.58517e-05	0.252773		0	0	0
	-0.00011559	1.72345e-05	0.183835		0	0	0		0	0	0		0	0	0
	0	0	0		0	0	0		0	0	0		0	0	0
	0	0	0		0	0	0		0	0	0		0	0	0
	0	0	0		0	0	0		0	0	0		0	0	0
	0	0	0		0	0	0		0	0	0		0	0	0
	0	0	0		0	0	0		0	0	0		0	0	0
	0	0	0		0	0	0		0	0	0		0	0	0
	0	0	0		0	0	0		0	0	0		0	0	0
	0	0	0		0	0	0		0	0	0		0	0	0
	0	0	0		0	0	0		0	0	0		0	0	0
	0	0	0		0	0	0		0	0	0		0	0	0
	0	0	0		0	0	0		0	0	0		0	0	0
	0	0	0		0	0	0		0	0	0		0	0	0
	0	0	0		0	0	0		0	0	0		0	0	0
	0	0	0		0	0	0		0	0	0		0	0	0
	0	0	0		0	0	0		0	0	0		0	0	0
	0	0	0		0	0	0		0	0	0		0	0	0
	0	0	0		0	0	0		0	0	0		0	0	0
	0	0	0		0	0	0		0	0	0		0	0	0
	0	0	0		0	0	0		0	0	0		0	0	0
	0	0	0		0	0	0		0	0	0		0	0	0
	0	0	0		0	0	0		0	0	0		0	0	0
	0	0	0		0	0	0		0	0	0		0	0	0
	0	0	0		0	0	0		0	0	0		0	0	0
	0	0	0		0	0	0		0	0	0		0	0	0
	0	0	0		0	0	0		0	0	0		0	0	0
	0	0	0		0	0	0		0	0	0		0	0	0
	0	0	0		0	0	0		0	0	0		0	0	0
	0	0	0		0	0	0		0	0	0		0	0	0
	0	0	0		0	0	0		0	0	0		0	0	0
	0	0	0		0	0	0		0	0	0		0	0	0
	0	0	0		0	0	0		0	0	0		0	0	0
	0	0	0		0	0	0		0	0	0		0	0	0
	0	0	0		0	0	0		0	0	0		0	0	0
	0	0	0		0	0	0		0	0	0		0	0	0
	0	0	0		0	0	0		0	0	0		0	0	0
	0	0	0		0	0	0		0	0	0		0	0	0
	0	0	0		0	0	0		0	0	0		0	0	0
	0	0	0		0	0	0		0	0	0		0	0	0
	0	0	0						0	0	0		0	0	0
	0	0	0						0	0	0		0	0	0
	0	0	0						0	0	0		0	0	0
	0	0	0						0	0	0		0	0	0
	0	0	0						0	0	0
	0	0	0						0	0	0
	0	0	0						0	0	0
	0	0	0						0	0	0
	0	0	0						0	0	0
	0	0	0						0	0	0
	0	0	0						0	0	0
									0	0	0
									0	0	0
									0	0	0
			0
			0
			0
			0
			0
			0
			0
			0
			0
			0
			0
			0
			0
			0
			0
			0
			0
			0
			0
			0
			0
			0
			0
			0
			0
			0
			0
			0
			30.7926
			0
			0
			0
			0
			29.1088
			0
			0
			0
			0
			28.2454
			0
			0
			0
			0
			0
			30.2718
			0
			0
			0
			0
			0
			0
			0
			0
			0
			0
			0
			0
			0
			0
			0
			0
			0
			0
			0
			0
			0
			0
			0
			0
			0
			0
			0
			0
			0
			0
			0
			0
			0
			0
			0
			0
			0
			0
			0
			0
			0
			0
			0
			0
			0
			0
			0
			0
			0
			0
			0
			0

## Sheet: Graphs
	LF			RH			RF			LH
	COP	FZ		COP	FZ		COP	FZ		COP	FZ																													Vec		Ang
	-0.000126386	0.804276		-9.19173e-05	1.49366		-0.000152238	1.60855		4.02138e-05	0.114897																											LF	0	6.26919	0	-1.35022
	-0.000119372	0		-4.24214e-05	0		-0.000103765	0		0.000287658	0																											RH	0	5.42065	0	2.94731
	-0.000126386	2.29793		-0.000201069	1.60855		-0.0001666	2.1141		5.74483e-06	0.804276																											RF	0	6.54007	0	-1.56927
	-2.55851e-05	0		-1.33302e-05	0		-1.89223e-05	0		-0.000519112	0																											LH	0	5.37211	0	0.411112
	-0.000129259	2.57368		-9.19173e-05	2.32091		-0.000215431	2.98731		0.000114897	1.83835
	3.56798e-05	0		1.0483e-05	0		-1.18395e-05	0		-8.2952e-05	0
	-7.18104e-05	3.17115		-0.000157983	3.28604		-8.04276e-05	3.35498		-0.000146493	2.91837
	1.42361e-06	0		-8.35815e-06	0		2.55392e-05	0		-5.91883e-05	0
	-0.000229793	4.43501		-0.000175217	4.13628		-0.0002499	4.75672		-0.000152238	3.81457
	-7.91812e-06	0		-5.7674e-06	0		4.09789e-06	0		-1.51244e-05	0
	-0.000247028	5.07843		-0.000183835	5.00949		-0.000270007	5.58397		-0.000152238	4.73374
	0	0		-6.25214e-06	0		-7.64869e-06	0		9.40174e-06	0
	-0.000232666	5.76781		-0.000195324	5.85973		-0.000232666	6.2274		-0.0001666	5.65291
	2.00483e-06	0		-4.7297e-06	0		2.73781e-06	0		-2.74487e-06	0
	-0.000267135	6.64102		-0.000195324	6.57209		-0.000284369	7.12359		-0.000157983	6.48017
	3.94612e-06	0		-9.55351e-07	0		2.61074e-06	0		-8.72876e-06	0
	-0.000278624	7.37636		-0.000183835	7.28444		-0.000290114	7.90489		-0.000143621	7.19253
	8.52286e-06	0		-1.2589e-06	0		7.57575e-06	0		-1.23537e-07	0
	-0.000290114	8.08872		-0.000163728	7.88191		-0.000292986	8.59427		-0.000117769	7.81297
	7.74635e-06	0		8.58875e-06	0		4.71205e-06	0		1.13772e-06	0
	-0.000287241	8.75512		-0.000140748	8.38745		-0.000290114	9.21471		-8.61724e-05	8.38745
	9.82177e-06	0		5.11089e-06	0		5.9333e-06	0		5.28855e-06	0
	-0.000270007	9.35258		-0.000100535	8.7781		-0.000270007	9.81217		-4.88311e-05	8.87002
	1.02665e-05	0		8.36991e-06	0		7.33103e-06	0		3.82494e-06	0
	-0.0002499	9.83515		-5.74483e-05	9.09981		-0.000244155	10.2718		2.87242e-06	9.28365
	1.18219e-05	0		7.06866e-06	0		8.1146e-06	0		6.68628e-06	0
	-0.000221176	10.1798		-8.61725e-06	9.28365		-0.000209686	10.6164		5.17035e-05	9.51344
	1.31843e-05	0		5.24031e-06	0		8.08401e-06	0		6.65334e-06	0
	-0.000186707	10.4096		4.30862e-05	9.3296		-0.000169472	10.8003		0.000106279	9.62834
	1.09277e-05	0		5.44739e-06	0		7.91695e-06	0		6.63687e-06	0
	-0.000140748	10.5245		8.33e-05	9.26067		-0.000126386	10.8462		0.000157983	9.58238
	9.83353e-06	0		3.82376e-06	0		5.07207e-06	0		5.96624e-06	0
	-8.90449e-05	10.5015		0.000123514	9.05385		-7.18104e-05	10.8003		0.000203941	9.42152
	8.6617e-06	0		6.86394e-06	0		3.41079e-06	0		1.84599e-06	0
	-4.02138e-05	10.3867		0.000160855	8.73214		-2.01069e-05	10.6854		0.0002499	9.14577
	7.40044e-06	0		5.37915e-06	0		2.61074e-06	0		1.03183e-06	0
	8.61725e-06	10.1569		0.000192452	8.29553		2.87241e-05	10.4326		0.000281497	8.75512
	7.18867e-06	0		1.71304e-06	0		3.58963e-06	0		3.80611e-06	0
	5.17035e-05	9.88111		0.000218304	7.78999		7.46828e-05	10.1569		0.000304476	8.20362
	1.99541e-06	0		1.88482e-06	0		2.53545e-06	0		2.12601e-06	0
	9.76621e-05	9.58238		0.000235538	7.14657		0.000117769	9.76621		0.000318838	7.53722
	2.65898e-07	0		1.21184e-06	0		-1.96835e-06	0		1.23537e-07	0
	0.000137876	9.19173		0.000244155	6.38825		0.000160855	9.30662		0.00032171	6.82486
	-1.76011e-06	0		1.47068e-06	0		-3.29079e-06	0		-3.26725e-06	0
	0.000172345	8.73214		0.000244155	5.561		0.000195324	8.7781		0.000315966	5.95164
	-2.73428e-06	0		-9.55351e-07	0		-9.6594e-07	0		-8.88406e-06	0
	0.000203941	8.18064		0.000232666	4.64182		0.000221176	8.1117		0.000290114	5.03247
	-4.04965e-06	0		0	0		9.6594e-07	0		-5.02501e-06	0
	0.000221176	7.51424		0.000198197	3.65371		0.000235538	7.35338		0.000247028	3.9984
	-4.2779e-06	0		-2.76958e-06	0		-1.65775e-06	0		4.20025e-07	0
	0.000232666	6.80188		0.000152238	2.50475		0.000235538	6.41123		0.000183835	2.82646
	-4.6944e-06	0		-1.5968e-05	0		-1.18242e-06	0		-1.99647e-05	0
	0.000235538	5.95164		8.90449e-05	1.3328		0.000224048	5.40014		0.000106279	1.58557
	-5.71564e-06	0		-6.23637e-05	0		-7.85341e-06	0		-4.79123e-05	0
	0.000221176	5.05545		1.43621e-05	0.942152		0.000195324	4.29713		3.15966e-05	1.03407
	-7.29456e-06	0		-0.000120694	0		-9.4441e-06	0		-0.000120208	0
	0.000186707	3.9984		5.74483e-06	0.505545		0.000152238	3.17115		2.87242e-06	0.574483
	-1.36573e-05	0		-9.72176e-05	0		-1.89223e-05	0		-0.000107659	0
	0.000149366	2.94135		5.74483e-06	0.252773		9.19173e-05	2.16006		-5.74483e-06	0.298731
	-2.45921e-05	0		-9.72176e-05	0		-5.51645e-05	0		-0.000125035	0
	0.000106279	1.93026		2.87242e-06	0.137876		4.02138e-05	1.56259		0	0
	-3.36538e-05	0		4.71769e-05	0		-0.000118446	0		0	0
	5.17035e-05	1.42472		0	0		6.31931e-05	1.10301		0	0
	-0.00010278	0		0	0		-0.000134019	0		0	0
	5.45759e-05	1.05705		0	0		5.17035e-05	0.712359		0	0
	-0.000121346	0		0	0		-0.000134019	0		0	0
	4.30862e-05	0.597462		0	0		2.58517e-05	0.252773		0	0
	-0.000105409	0		0	0		-0.000134019	0		0	0
	1.72345e-05	0.183835		0	0		0	0		0	0
	-0.00011559	0		0	0		0	0		0	0
	0	0		0	0		0	0		0	0
	0	0		0	0		0	0		0	0
	0	0		0	0		0	0		0	0
	0	0		0	0		0	0		0	0
	0	0		0	0		0	0		0	0
	0	0		0	0		0	0		0	0
	0	0		0	0		0	0		0	0
	0	0		0	0		0	0		0	0
	0	0		0	0		0	0		0	0
	0	0		0	0		0	0		0	0
	0	0		0	0		0	0		0	0
	0	0		0	0		0	0		0	0
	0	0		0	0		0	0		0	0
	0	0		0	0		0	0		0	0
	0	0		0	0		0	0		0	0
	0	0		0	0		0	0		0	0
	0	0		0	0		0	0		0	0
	0	0		0	0		0	0		0	0
	0	0		0	0		0	0		0	0
	0	0		0	0		0	0		0	0
	0	0		0	0		0	0		0	0
	0	0		0	0		0	0		0	0
	0	0		0	0		0	0		0	0
	0	0		0	0		0	0		0	0
	0	0		0	0		0	0		0	0
	0	0		0	0		0	0		0	0
	0	0		0	0		0	0		0	0
	0	0		0	0		0	0		0	0
	0	0		0	0		0	0		0	0
	0	0		0	0		0	0		0	0
	0	0		0	0		0	0		0	0
	0	0		0	0		0	0		0	0
	0	0		0	0		0	0		0	0
	0	0		0	0		0	0		0	0
	0	0		0	0		0	0		0	0
	0	0		0	0		0	0		0	0
	0	0		0	0		0	0		0	0
	0	0		0	0		0	0		0	0
	0	0		0	0		0	0		0	0
	0	0		0	0		0	0		0	0
	0	0		0	0		0	0		0	0
	0	0		0	0		0	0		0	0
	0	0		0	0		0	0		0	0
	0	0		0	0		0	0		0	0
	0	0		0	0		0	0		0	0
	0	0		0	0		0	0		0	0
	0	0		0	0		0	0		0	0
	0	0		0	0		0	0		0	0
	0	0		0	0		0	0		0	0
	0	0		0	0		0	0		0	0
	0	0		0	0		0	0		0	0
	0	0		0	0		0	0		0	0
	0	0		0	0		0	0		0	0
	0	0		0	0		0	0		0	0
	0	0		0	0		0	0		0	0
	0	0		0	0		0	0		0	0
	0	0		0	0		0	0		0	0
	0	0		0	0		0	0		0	0
	0	0		0	0		0	0		0	0
	0	0		0	0		0	0		0	0
	0	0		0	0		0	0		0	0
	0	0		0	0		0	0		0	0
	0	0		0	0		0	0		0	0
	0	0		0	0		0	0		0	0
	0	0		0	0		0	0		0	0
	0	0		0	0		0	0		0	0
	0	0		0	0		0	0		0	0
	0	0		0	0		0	0		0	0
	0	0		0	0		0	0		0	0
	0	0		0	0		0	0		0	0
	0	0		0	0		0	0		0	0
	0	0		0	0		0	0		0	0
	0	0		0	0		0	0		0	0
	0	0		0	0		0	0		0	0
	0	0		0	0		0	0		0	0
	0	0		0	0		0	0		0	0
	0	0		0	0		0	0		0	0
	0	0		0	0		0	0		0	0
	0	0		0	0		0	0		0	0
	0	0		0	0		0	0		0	0
	0	0		0	0		0	0		0	0
	0	0		0	0		0	0		0	0
	0	0		0	0		0	0		0	0
	0	0		0	0		0	0		0	0
	0	0		0	0		0	0		0	0
	0	0		0	0		0	0		0	0
	0	0		0	0		0	0		0	0
	0	0		0	0		0	0		0	0
	0	0		0	0		0	0		0	0
	0	0		0	0		0	0		0	0
	0	0		0	0		0	0		0	0
	0	0		0	0		0	0		0	0
	0	0		0	0		0	0		0	0
	0	0		0	0		0	0		0	0
	0	0		0	0		0	0		0	0
	0	0		0	0		0	0		0	0
	0	0		0	0		0	0		0	0
	0	0		0	0		0	0		0	0
			0
			0
			0
			0
			0
			0
			0
			0
			0
			0
			0
			0
			0
			0
			0
			0
			0
			0
			0
			0
			0
			0
			0
			0
			0
			0
			0
			0
			30.7926
			0
			0
			0
			0
			29.1088
			0
			0
			0
			0
			28.2454
			0
			0
			0
			0
			0
			30.2718
			0
			0
			0
			0
			0
			0
			0
			0
			0
			0
			0
			0
			0
			0
			0
			0
			0
			0
			0
			0
			0
			0
			0
			0
			0
			0
			0
			0
			0
			0
			0
			0
			0
			0
			0
			0
			0
			0
			0
			0
			0
			0
			0
			0
			0
			0
			0
			0
			0
			0
			0
			0
